# Supplementary material for: Salpa genome and developmental transcriptome analyses reveal molecular flexibility enabling reproductive success in a rapidly changing environment
Source: Sci Rep. 2023 Nov 29;13:21056. doi: 10.1038/s41598-023-47429-6 (PMC10686999; doi:10.1038/s41598-023-47429-6)
Supplement: Supplementary file 2 — Supplementary Tables. [file 41598_2023_47429_MOESM2_ESM.xlsx]

## Sheet: Supplemental Table 1
Supplemental Table 1. Oxford Nanopore read statistics for S. thompsoni and S. aspera. Read statistics are listed separately for the traditional 1D Genomic DNA kit versus whole genome amplification.
	Salpa thompsoni		Salpa aspera
	1D Genomic DNA by ligation	Whole genome amplification reads	1D Genomic DNA by ligation	Whole genome amplification reads
All reads
total gigabases:	161.335	69.1264	96.9307	246.313
total reads:	34800435	11738992	11904822	38148380
N50 length:	9442	9446	17169	9797
mean length:	4636	5888.6	8142.1	6456.7
median length:	2458	3789	4482	4520
max length:	1398443	1398443	1639922	753320
mean q:	8.2	9.2	9.8	9.7
median q:	8.4	9.6	10.2	10.4
>10kb:	4406546	1883513	3273945	7112665
>20kb:	1000020	471325	1358008	1659521
>50kb:	66547	16892	67588	40049
>100kb:	3598	352	1064	239
>200kb:	89	50	41	21
>500kb:	5	5	9	5
Reads with Q>=7 (passing quality)
total gigabases:	129.34	59.377	78.4971	215.432
total reads:	24031332	9361641	9316241	31147838
N50 length:	9961	9688	17500	10049
mean length:	5382.1	6342.6	8425.8	6916.4
median length:	3105	4171	4726	4937
max length:	329330	329330	488779	178599
mean q:	9.6	10.3	11.1	10.8
median q:	9.4	10.3	11.2	11
>10kb:	3669539	1651502	2657585	6356102
>20kb:	861907	416598	1120289	1497115
>50kb:	57623	14915	57138	36438
>100kb:	3056	180	860	144
>200kb:	37	1	6	0
>500kb:	0	0	0	0

## Sheet: Supplemental Table 2
Supplemental Table 2. S. thompsoni genome assemblies. QUAST and BUSCO statistical comparisons of genome assembly algorithims (blue), polishing methods (green) and the addition of data from whole genome amplification (orange). Additionally sequencing and assembly was attempted using Transposase Enzyme-Linked Long-read Sequencing (TELL-seq) which produced a fragmented assembly (grey). The final ass…
Genome Assembly Iterations for Salpa thompsoni
		Assembler Comparisons				Polisher Comparisons				Adding WGA data to 1D data					TELL-seq assembly
	Sequencing Technology	ONT PromethIon and MinION				ONT PromethIon and MinION				ONT PromethIon and MinION					Illumina
	Assembler	Flye	Shasta	Flye	Shasta	Shasta	Shasta	Shasta	Shasta	Flye	Shasta	Shasta	Shasta	Shasta	proprietary
	Post Assembly Genome filtering/modifications	no modification	no modification	limit 3kb	limit 3kb	limit 3kb polish w/ nanopolish	limit 3kb polish w/ medaka	limit 3kb polish w/ nanopolish purge haplotigs	limit 3kb polish w/ medaka purge haplotigs	original	original	3kb limit	3 kb lim polish w/ medaka	3 kb lim polish w/ medaka purge haplotigs
Quast Genome Statistics	# contigs (greater than 500bp)	25897	15997	15773	13801	13801	13806	9029	8815	30293	27114	21306	21143	13793	1150097
	# contigs (>= 0 bp)	26685	18429	15773	13801	13801	13831	9029	8816	31061	32242	21306	21284	13797	149439
	# contigs (>= 1000 bp)	21803	15338	15773	13801	13801	13783	9029	8814	25437	25405	21306	21067	13788	1125
	# contigs (>= 5000 bp)	13947	12700	13947	12700	12658	12665	8623	8434	15115	18556	18556	18353	12779	569
	# contigs (>= 10000 bp)	11820	10468	11820	10468	10436	10453	7589	7497	12715	14005	14005	13956	10641	123
	# contigs (>= 25000 bp)	8940	6827	8940	6827	6799	6818	5523	5515	9652	7755	7755	7742	6658	23
	# contigs (>= 50000 bp)	6516	4168	6516	4168	4145	4159	3724	3734	6951	4148	4148	4137	3858	646951826
	Largest contig	1719907	1537790	1719907	1537790	1524840	1533471	1524840	1533471	1858571	856449	856449	858282	858282	269027572
	Total length	1231265173	851466840	1217483251	848040256	840986414	845757601	740643221	742842847	1299261569	777147418	768044564	764966312	658604160	15533047
	Total length (>= 0 bp)	1231530245	851893457	1217483251	848040256	840986414	845764254	740643221	742843101	1299517052	778068343	768044564	765006360	658605559	11735679
	Total length (>= 1000 bp)	1228393426	850992446	1217483251	848040256	840986414	845740720	740643221	742841904	1295850220	775893463	768044564	764912179	658600404	5079993
	Total length (>= 5000 bp)	1210436806	843687425	1210436806	843687425	836493497	841382863	739027243	741321470	1270732247	757205357	757205357	754518106	654592120	1762090
	Total length (>= 10000 bp)	1195169017	827168020	1195169017	827168020	820051795	824970327	731274042	734247990	1253847250	724132798	724132798	722440826	638767044	363729
	Total length (>= 25000 bp)	1147316862	767129189	1147316862	767129189	760215610	765080698	696507078	700616466	1203697609	623036592	623036592	621877866	572972531	193541
	Total length (>= 50000 bp)	1059816306	672433601	1059816306	672433601	665901064	670514994	632134186	636858557	1105943540	495510886	495510886	494487447	473054774	418413508
	N50	177729	159811	181317	160619	159493	160576	188995	191230	169805	81574	83512	84004	100986	35.98
	N75	82651	60638	84796	61669	61222	61585	83399	84872	79194	32082	33375	33605	44080	1303
	L50	1877	1374	1838	1364	1362	1362	1077	1071	2048	2467	2412	2397	1839	817
	L75	4426	3554	4302	3512	3509	3506	2540	2515	4878	6338	6129	6081	4303	96873
	GC (%)	36.01	36	36.01	36.31	37	37	36.64	37	36.13	36	36.49	36.65	36.7	199055
	# N's per 100 kbp	0.24	0	0.25	0	0	0	0	0	0	0	0	0	0	115
BUSCO version 5 - metazoa odb10 database	Complete	0.641	0.662	0.641	0.662	0.789	0.804	0.787	0.802	0.658	0.691	0.691	0.785	0.697	0.332
	Complete and Single copy	0.536	0.632	0.537	0.632	0.738	0.748	0.755	0.763	0.546	0.648	0.648	0.705	0.646	0.044
	Complete and Duplicated	0.105	0.03	0.104	0.03	0.051	0.056	0.032	0.039	0.139	0.043	0.043	0.08	0.051	0.288
	Fragmented	0.136	0.131	0.136	0.13	0.085	0.074	0.082	0.074	0.114	0.124	0.122	0.082	0.109	0.28
	Missing	0.223	0.207	0.223	0.208	0.126	0.122	0.131	0.124	0.021	0.185	0.187	0.133	0.194	0.388
	Total BUSCO groups searched	954	954	954	954	954	954	954	954	954	954	954	954	954	954
									Final Assembly tSalTho2.1

## Sheet: Supplemental Table 3
Supplemental Table 3. Mapping statistics of Oxford Nanopore (ONT) long-read data to the final assemblies for S. thompsoni (tSalTho2.1) and S. aspera (tSalAsp1.1). Reads from each run were mapped individually and also combined.
Salpa thompsoni
ONT sequencing run Date	ONT run type	% of reads mapped to tSalTho2.1
February 2019	PromethION	0.9915
February 2019	MinION	0.9947
May 2019 #1	PromethION	0.9958
May 2019 #2	PromethION	0.9962
September 2019	PromethION	0.9942
February 2020	PromethION (WGA)	0.9552
all data combined	PromethION,MinION	0.9936
Salpa aspera
ONT sequencing run Date	ONT run type	% of reads mapped to tSalAsp1.1
October 2019	MinION	0.9873
June 2021 #1	PromethION	0.997
June 2021 #2	PromethION	0.9977
January 2021	PromethION (WGA)	0.9497
March 2020 #1	PromethION (WGA)	0.9517
March 2020 #2	PromethION (WGA)	0.9576
all data combined	PromethION,MinION	0.9969

## Sheet: Supplemental Table 4
Supplemental Table 4. Mapping of reads from Dovetail Omni-C to the S. thompsoni (tSalTho2.1) and S. aspera (tSalAsp1.1). A high percentage of unmapped versus mapped reads were observed (orange) and low percentage of No-Dup Cis Read Pairs < 1 kb (yellow).
	S. thompsoni (tSalTho2.1)		S. aspera (tSalAsp1.1)
Total Read Pairs	140606539	1	169698609	1
Unmapped Read Pairs	56518486	0.402	82243928	0.4846
Mapped Read Pairs	29689267	0.2112	26464167	0.1559
PCR Dup Read Pairs	18335935	0.134	12055725	0.071
No-Dup Read Pairs	11353332	0.0807	14408442	0.0849
No-Dup Cis Read Pairs	4529548	0.399	4150487	0.2881
No-Dup Trans Read Pairs	6823784	0.601	10257955	0.7119
No-Dup Valid Read Pairs (cis >= 1kb + trans)	8134552	0.7165	12247090	0.85
No-Dup Cis Read Pairs < 1kb	3218780	0.2835	2161352	0.15
No-Dup Cis Read Pairs >= 1kb	1310768	0.1155	1989135	0.1381
No-Dup Cis Read Pairs >= 10kb	728762	0.0642	1139266	0.0791

## Sheet: Supplemental Table 5
Supplemental Table 5. S. aspera genome assemblies. QUAST and BUSCO statistical comparisons of genome assembly algorithims (shasta = blue, Flye = pink) and the addition of data from whole genome amplification (orange). The final assembly is highlighted in yellow.
Genome Assembly Iterations for Salpa aspera
	Sequencing Technology	Promethion WGA + minion (1D genomic DNA)				only 1D genomic DNA by ligation (1 minion, 2 promethions)					only 1D genomic DNA by ligation (1 minion, 2 promethions)
	Assembler	Flye	Flye	Flye	Flye	Shasta	Shasta	Shasta	Shasta	Shasta	Flye	Flye	Flye	Flye	Flye
	Post Assembly Genome filtering/modifications	no modification	limit 3kb	limit 3kb polish w/ medaka	limit 3kb polish w/ medaka purge haplotigs	no modification	polish w/ medaka	polish w/ medaka limit 3kb	polish w/ medaka limit 3kb purge_dup	polish w/ medaka limit 3kb purge_dup contamination removed	no modification	limit 3kb	limit 3kb polish w/ medaka	limit 3kb polish w/ medaka purge_dup	limit 3kb polish w/ medaka purge_dup contamination removed
Quast Genome Statistics	# contigs (>= 0 bp)	37833	26936	32242	16122	23296	21457	20199	14469	14424	14248	12770	12762	7914	7850
	# contigs (>= 1000 bp)	33329	26936	30841	15974	21315	21111	20199	14469	14424	13641	12770	12762	7914	7850
	# contigs (>= 5000 bp)	23900	23900	25212	14442	19316	19290	19290	13980	13935	11673	11673	11620	7542	7478
	# contigs (>= 10000 bp)	20436	20436	20637	12568	17457	17439	17439	12799	12754	10060	10060	10037	6849	6785
	# contigs (>= 25000 bp)	14709	14709	14176	9603	12806	12764	12764	9690	9647	8829	8829	8801	6052	5988
	# contigs (>= 50000 bp)	8807	8807	8335	6531	6926	6892	6892	5441	5405	7579	7579	7534	5205	5144
	Total length (>= 0 bp)	1225372546	1211039912	1177065204	853816066	1066900122	1061638428	1059620369	825077141	818611970	1403331471	1401284569	1377822521	918252430	903310405
	Total length (>= 1000 bp)	1222741811	1211039912	1176372295	853735872	1066302616	1061437180	1059620369	825077141	818611970	1402966113	1401284569	1377822521	918252430	903310405
	Total length (>= 5000 bp)	1199320912	1199320912	1158159213	848241528	1060558128	1056026621	1056026621	823123051	816657880	1396730682	1396730682	1373095272	916697496	901755471
	Total length (>= 10000 bp)	1174569821	1174569821	1125414560	834713085	1046911347	1042427609	1042427609	814307149	807841978	1385647040	1385647040	1362217300	911804091	896862066
	Total length (>= 25000 bp)	1077107544	1077107544	1017264239	784843228	964255296	959219740	959219740	759342231	752914464	1365406586	1365406586	1341806545	898270778	883328753
	Total length (>= 50000 bp)	863527255	863527255	806303872	672619603	751922150	747063228	747063228	604874887	598697197	1319071425	1319071425	1294666567	866744852	851904771
	# contigs	36364	26936	31453	16050	21732	21319	20199	14469	14424	14088	12770	12762	7914	7850
	Largest contig	741168	741168	733436	733436	1726171	1723715	1723715	1723715	1723715	3213914	3213914	3191119	3191119	3191119
	Total length	1224943380	1211039912	1176820999	853793367	1066598849	1061589988	1059620369	825077141	818611970	1403277258	1401284569	1377822521	918252430	903310405
	GC (%)	35.34	35.36	35.87	36.09	36.18	36.34	36.34	36.4	36.4	35.55	35.55	36.28	36.37	36.36
	N50	77896	78680	74782	92484	83582	83229	83432	90330	89554	212643	213117	209553	204668	202065
	N75	43453	44721	40879	56009	44344	44206	44354	48020	47800	113529	113785	111866	106320	105677
	L50	4806	4717	4794	2965	3527	3524	3512	2562	2562	1880	1876	1877	1226	1215
	L75	9991	9754	10021	5924	7944	7935	7902	5726	5718	4158	4145	4147	2804	2783
	# N's per 100 kbp	0	0	0	0	0	0	0	0.6	0.61	0.31	0.31	0.01	2.63	2.64
BUSCO version 5 metazoa odb10 database	Complete	0.67	0.67	0.819	0.796	0.764	0.793	0.793	0.785	0.783	0.692	0.692	0.8354	0.817	0.807
	Complete and Single copy	0.498	0.498	0.502	0.681	0.55	0.513	0.513	0.657	0.656	0.392	0.392	0.277	0.678	0.676
	Complete and Duplicated	0.172	0.172	0.317	0.115	0.214	0.28	0.28	0.128	0.127	0.3	0.3	0.557	0.139	0.131
	Fragmented	0.152	0.152	0.075	0.089	0.11	0.094	0.093	0.099	0.099	0.138	0.138	0.07	0.079	0.081
	Missing	0.178	0.178	0.106	0.115	0.126	0.113	0.114	0.116	0.118	0.17	0.17	0.096	0.104	0.112
	Total BUSCO groups searched	954	954	954	954	954	954	954	954	954	954	954	954	954	954
															Final Assembly tSalAsp1.1

## Sheet: Supplemental Table 6
Supplemental Table 6. A list of S. thompsoni sample ID and stages used for RNA and small RNA sequencing.
Life Cycle Stage	Stage	Sample ID	RNA Seq	smRNA Seq	In-text Abbreviation
Oozooid Adult	4	Sato 1252	Y	Y	OA-4
	4	Sato 1197	Y	Y	OA-4
	4	Sato 637	Y	Y	OA-4
Blastozooid Chain	4	Sato 1252a	Y	Y	BE-4
	4	Sato 1197a	Y	Y	BE-4
	4	Sato 637a	Y	Y	BE-4
Blastozooid Adult	0	Sato 1015	Y	Y	BA-0
	0	Sato 1016	Y	Y	BA-0
	0	Sato 330	Y	Y	BA-0
	2	Sato 267	Y	Y	BA-2
	2	Sato 185	Y	Y	BA-2
	2	Sato 923	Y	Y	BA-2
	2	Sato 789	N	Y	BA-2
	4	Sato 795	Y	Y	BA-4
	4	Sato 264	Y	Y	BA-4
	4	Sato 940	Y	Y	BA-4
	4	Sato 236	N	Y	BA-4
Oozooid Embryo	2	Sato 267a	Y	N	OE-2
	2	Sato 185a	Y	Y	OE-2
	2	Sato 923a	Y	Y	OE-2
	2	Sato 789a	N	Y	OE-2
	4	Sato 795a	Y	Y	OE-4
	4	Sato 264a	Y	Y	OE-4
	4	Sato 940a	Y	Y	OE-4
	4	Sato 236a	N	Y	OE-4

## Sheet: Supplemtanl Table 7
Supplemental Table 7. Comparison of the S. thompsoni developmental transcriptome reported here and the S. thompsoni environmental transcriptome reported by Batta-Lona et al 2017.
					BUSCO
	Number of Transcripts (bp)	Average length (bp)	Max length (bp)	N50	Complete	Complete and Single copy	Complete and Duplicated	Fragmented	Missing	Total BUSCO groups searched
Developmental Transcriptome	51974	926.74	15495	1325	0.973	0.555	0.418	0.007	0.02	954
Environmental Transcriptome (Batta-Lona et al. 2017)	217685	697.07	30785	1124	0.949	0.527	0.422	0.013	0.038	954

## Sheet: Supplemental Table 8
Supplemental Table 8. Mapping statistics of each individual sample used for RNA-seq, all combined and from Batta-Lona et al 2017 to the tSalTho2.1 genome
			Shasta unpolished	Shasta Nanopolish	Shasta Medaka
Life Cycle Stage	Stage	Sample ID	overall alignment rate (%)			RIN	In-text Abbreviation
Oozooid Adult	4	Sato 1252	0.197	0.5072	0.5298	9.5	OA-4
	4	Sato 1197	0.6161	0.8297	0.8546	9.6	OA-4
	4	Sato 637	0.6613	0.8603	0.886	9.2	OA-4
Blastozooid Chain	4	Sato 1252a	0.3394	0.8987	0.9168	8	BE-4
	4	Sato 1197a	0.6792	0.8875	0.9044	9.6	BE-4
	4	Sato 637a	0.6611	0.8928	0.9266	9.2	BE-4
Blastozooid Adult	0	Sato 1015	0.6947	0.8384	0.926	8.7	BA-0
	0	Sato 1016	0.6994	0.8285	0.9317	9.7	BA-0
	0	Sato 330	0.6371	0.8806	0.9111	9.8	BA-0
	2	Sato 267	0.6731	0.8483	0.8884	9.9	BA-2
	2	Sato 185	0.6629	0.8601	0.9063	9.5	BA-2
	2	Sato 923	0.6648	0.8766	0.9109	8.7	BA-2
	4	Sato 795	0.6787	0.8823	0.9082	6.4	BA-4
	4	Sato 264	0.6564	0.8717	0.903	7.9	BA-4
	4	Sato 940	0.6125	0.9048	0.9196	6.3	BA-4
Oozooid Embryo	2	Sato 267a	0.685	0.8727	0.8916	9.1	OE-2
	2	Sato 185a	0.6933	0.8706	0.8868	9.2	OE-2
	2	Sato 923a	0.6921	0.8682	0.8833	9.6	OE-2
	4	Sato 795a	0.6783	0.8211	0.8841	9.3	OE-2
	4	Sato 264a	0.6375	0.8561	0.8726	9.8	OE-4
	4	Sato 940a	0.6681	0.8912	0.9103	9.9	OE-4
Environmental Transcriptome (Batta-Lona et al. 2017)	-	-	-	0.813	0.8885
Developmental Transcriptome reads	-	-	-	0.848	0.8803

## Sheet: Supplemental Table 9
Supplemental Table 9. Genome statistics for Salpa and other publicly available tunicate species and computational predictions of G4 motifs in each genome
	Salpa thompsoni	Salpa aspera	Ciona intestinalis	Botryllus schlosseri	Oikopleura dioica	Oikopleura vanhoeffeni
Genome ID	tSalTho2.1	tSalAsp1.1	GCA_009617815.1	GCA_000444255.1	GCA_000209555.1	GCA_004367855.1
Total Sequence length	740596882	903310405	122991600	579633380	45141193	643662591
Contig/scaffold #	8816	7850	65	130124	4196	79827
N50	190616	202065	8327059	6924	21890	259996
L50	1070	1215	6	26806	478	744
GC	0.37	0.3636	0.3589	0.406	0.3985	0.3212
# of Contigs with G4	8233	7554	61	60170	1514	11502
% of contigs with G4	0.93	0.96	0.94	0.46	0.36	0.14
G4 motif summary
minimum	1	1	1	1	1	1
maximum	1781	2525	7415	44	43	561
median	16	50	23	2	2	1
mean	43.2	84.95	1015	3	3.13	7.83
total # G4 motifs	198942	398110	49212	116916	3595	75533
How often expect to see G4 if equally distributed (bp)	2081.83	1407.53	1986.46	3658.63	9535.53	7146.33
# of bases masked by G4s	9791730	27588824	1831529	4280333	17918874	20476809
% of genome masked by G4s	0.0132	0.0305	0.0149	0.0074	0.397	0.0318

## Sheet: Supplemental Table 10
Supplementary Table 10. Gene annotations in the tSalTho2.1 genome with G4 motifs within 5 kb upstream
	Similarity Search Header Information																EggNOG
Query Sequence ID	Subject sequence ID	Percentage of identical matches	Alignment Length	Number of mismatches	number of gap openings	Start of alignment in query	End of alignment in query	Start of alignment in subject	End of alignment in subject	Expect (e) value	Query coverage	Subject Title	Species	Taxonomic Lineage	Contaminant	Informative	Seed Ortholog	Seed E-Value	Seed Score	Predicted Gene	Taxonomic Scope	OGs	OGs	EggNOG Description	GO Biological	GO Cellular	GO Molecular	Protein Domains
ID=g2946	XP_009859666.1	54.6	639	221	15	3	594	5	621	1e-148	87.8	XP_009859666.1 far upstream element-binding protein isoform X1 [Ciona intestinalis]	ciona intestinalis	ciona intestinalis;ciona;cionidae;phlebobranchia;enterogona;ascidiacea;tunicata;chordata;deuterostomia;bilateria;eumetazoa;metazoa;opisthokonta;eukaryota;cellular organisms;root	No	Yes	51511.ENSCSAVP00000005505	9.9e-111	406.4	FUBP1	Animals	meNOG[21]	09VMC@biNOG,0DGVS@chorNOG,0V6KG@meNOG,0XZYE@NOG,12PDC@opiNOG,KOG1676@euNOG	Far upstream element (FUSE) binding protein	GO:0006139-nucleobase-containing compound metabolic process(L=3),GO:0006403-RNA localization(L=3),GO:0006725-cellular aromatic compound metabolic process(L=3),GO:0006810-transport(L=3),GO:0007276-gamete generation(L=3),GO:0019222-regulation of metabolic process(L=3),GO:0034641-cellular nitrogen compound metabolic process(L=3),GO:0043170-macromolecule metabolic process(L=3),GO:0044249-cellular bio…	GO:0005622-intracellular(L=3),GO:0042995-cell projection(L=3),GO:0043229-intracellular organelle(L=3),GO:0043232-intracellular non-membrane-bounded organelle(L=3),GO:0044297-cell body(L=3),GO:0044424-intracellular part(L=3),GO:0044446-intracellular organelle part(L=3),GO:0070013-intracellular organelle lumen(L=3),GO:0097458-neuron part(L=3),	GO:0003676-nucleic acid binding(L=3),GO:0016788-hydrolase activity, acting on ester bonds(L=3),	PFAM (KH_1, KH_2, DUF1897), SMART (KH)
ID=g28979	XP_026693553.1	90.1	151	15	0	16	166	1	151	8.7e-70	90.4	XP_026693553.1 40S ribosomal protein S14 [Ciona intestinalis]	ciona intestinalis	ciona intestinalis;ciona;cionidae;phlebobranchia;enterogona;ascidiacea;tunicata;chordata;deuterostomia;bilateria;eumetazoa;metazoa;opisthokonta;eukaryota;cellular organisms;root	No	Yes	51511.ENSCSAVP00000015247	2.5e-71	273.5	RPS14	Animals	meNOG[21]	0A2RU@biNOG,0DQDN@chorNOG,0VHJ3@meNOG,13PPN@opiNOG,COG0100@NOG,KOG0407@euNOG	Ribosomal protein S14	GO:0006139-nucleobase-containing compound metabolic process(L=3),GO:0006725-cellular aromatic compound metabolic process(L=3),GO:0006810-transport(L=3),GO:0006996-organelle organization(L=3),GO:0007275-multicellular organism development(L=3),GO:0008104-protein localization(L=3),GO:0016032-viral process(L=3),GO:0019222-regulation of metabolic process(L=3),GO:0019538-protein metabolic process(L=3),…	GO:0005622-intracellular(L=3),GO:0043229-intracellular organelle(L=3),GO:0043232-intracellular non-membrane-bounded organelle(L=3),GO:0044424-intracellular part(L=3),GO:0044446-intracellular organelle part(L=3),GO:0070013-intracellular organelle lumen(L=3),	GO:0003676-nucleic acid binding(L=3),	PFAM (Ribosomal_S11)
ID=g3907	XP_009859588.2	27	333	179	13	3	292	164	475	2.9e-18	92.9	XP_009859588.2 WD repeat-containing protein 6-like [Ciona intestinalis]	ciona intestinalis	ciona intestinalis;ciona;cionidae;phlebobranchia;enterogona;ascidiacea;tunicata;chordata;deuterostomia;bilateria;eumetazoa;metazoa;opisthokonta;eukaryota;cellular organisms;root	No	Yes	7719.ENSCINP00000025770	2.9e-12	78.2	WDR6	Animals	meNOG[21]	0A18D@biNOG,0DNW4@chorNOG,0VC42@meNOG,0ZJ6J@NOG,12TH7@opiNOG,KOG0974@euNOG	WD repeat domain 6	GO:0007049-cell cycle(L=3),GO:0007165-signal transduction(L=3),GO:0009725-response to hormone(L=3),GO:0010033-response to organic substance(L=3),GO:0010243-response to organonitrogen compound(L=3),GO:0019222-regulation of metabolic process(L=3),GO:0048519-negative regulation of biological process(L=3),GO:0050794-regulation of cellular process(L=3),GO:0070887-cellular response to chemical stimulus…	GO:0005622-intracellular(L=3),GO:0043229-intracellular organelle(L=3),GO:0044424-intracellular part(L=3),GO:0044446-intracellular organelle part(L=3),	NA	PFAM (WD40), SMART (WD40)
ID=g26161	XP_023262557.1	48.9	92	47	0	1	92	56	147	2.1e-16	86.8	XP_023262557.1 excitatory amino acid transporter 1-like, partial [Seriola lalandi dorsalis]	seriola lalandi dorsalis	seriola lalandi dorsalis;seriola lalandi;seriola;carangidae;carangiformes;carangaria;percomorphaceae;euacanthomorphacea;acanthomorphata;ctenosquamata;eurypterygia;neoteleostei;euteleosteomorpha;clupeocephala;osteoglossocephalai;teleostei;neopterygii;actinopteri;actinopterygii;euteleostomi;teleostomi;gnathostomata;vertebrata;craniata;chordata;deuterostomia;bilateria;eumetazoa;metazoa;opisthokonta;…	No	Yes	51511.ENSCSAVP00000003429	4.5e-26	122.5	SLC1A1	Animals	meNOG[21]	09UFF@biNOG,0DGC4@chorNOG,0V5ET@meNOG,12PFQ@opiNOG,COG1301@NOG,KOG3787@euNOG	solute carrier family 1 (glial high affinity glutamate transporter), member	GO:0001101-response to acid chemical(L=3),GO:0001505-regulation of neurotransmitter levels(L=3),GO:0006082-organic acid metabolic process(L=3),GO:0006091-generation of precursor metabolites and energy(L=3),GO:0006520-cellular amino acid metabolic process(L=3),GO:0006810-transport(L=3),GO:0007267-cell-cell signaling(L=3),GO:0007275-multicellular organism development(L=3),GO:0007568-aging(L=3),GO:0…	GO:0005578-proteinaceous extracellular matrix(L=3),GO:0005622-intracellular(L=3),GO:0005886-plasma membrane(L=3),GO:0009986-cell surface(L=3),GO:0016323-basolateral plasma membrane(L=3),GO:0031090-organelle membrane(L=3),GO:0031224-intrinsic component of membrane(L=3),GO:0031226-intrinsic component of plasma membrane(L=3),GO:0031967-organelle envelope(L=3),GO:0031975-envelope(L=3),GO:0042995-cell…	GO:0022804-active transmembrane transporter activity(L=3),GO:0022891-substrate-specific transmembrane transporter activity(L=3),GO:0043168-anion binding(L=3),	PFAM (SDF), SMART (TRANS)
ID=g14935	XP_002126055.1	77.4	760	172	0	248	1007	1	760	0	75.4	XP_002126055.1 general transcription and DNA repair factor IIH helicase subunit XPD-like [Ciona intestinalis]	ciona intestinalis	ciona intestinalis;ciona;cionidae;phlebobranchia;enterogona;ascidiacea;tunicata;chordata;deuterostomia;bilateria;eumetazoa;metazoa;opisthokonta;eukaryota;cellular organisms;root	No	Yes	7739.JGI286830	0	1164.8	ERCC2	Animals	meNOG[21]	09V26@biNOG,0DHR8@chorNOG,0V61W@meNOG,12P2Z@opiNOG,COG1199@NOG,KOG1131@euNOG	excision repair cross-complementing rodent repair deficiency, complementation group 2	GO:0001503-ossification(L=3),GO:0001666-response to hypoxia(L=3),GO:0006139-nucleobase-containing compound metabolic process(L=3),GO:0006725-cellular aromatic compound metabolic process(L=3),GO:0006793-phosphorus metabolic process(L=3),GO:0006979-response to oxidative stress(L=3),GO:0007059-chromosome segregation(L=3),GO:0007275-multicellular organism development(L=3),GO:0007568-aging(L=3),GO:000…	GO:0005622-intracellular(L=3),GO:0043229-intracellular organelle(L=3),GO:0043232-intracellular non-membrane-bounded organelle(L=3),GO:0044424-intracellular part(L=3),GO:0044446-intracellular organelle part(L=3),GO:0070013-intracellular organelle lumen(L=3),	GO:0000166-nucleotide binding(L=3),GO:0001882-nucleoside binding(L=3),GO:0003676-nucleic acid binding(L=3),GO:0008022-protein C-terminus binding(L=3),GO:0016772-transferase activity, transferring phosphorus-containing groups(L=3),GO:0016817-hydrolase activity, acting on acid anhydrides(L=3),GO:0032553-ribonucleotide binding(L=3),GO:0043168-anion binding(L=3),GO:0043169-cation binding(L=3),GO:0051…	PFAM (DUF1227, DEAD_2), SMART (HELICc2, DEXDc2, COIL)
ID=g15967	XP_002127059.3	32.6	386	195	10	7	369	96	439	1.2e-32	93.6	XP_002127059.3 transmembrane and coiled-coil domains protein 1-like isoform X2 [Ciona intestinalis]	ciona intestinalis	ciona intestinalis;ciona;cionidae;phlebobranchia;enterogona;ascidiacea;tunicata;chordata;deuterostomia;bilateria;eumetazoa;metazoa;opisthokonta;eukaryota;cellular organisms;root	No	Yes	7719.ENSCINP00000001169	1.9e-34	152.1	TMCC3	Animals	meNOG[21]	09TRG@biNOG,0DF1T@chorNOG,0V4QT@meNOG,0Y9KV@NOG,12P0G@opiNOG,KOG3850@euNOG	transmembrane and coiled-coil domain family	GO:0007275-multicellular organism development(L=3),GO:0040008-regulation of growth(L=3),GO:0048518-positive regulation of biological process(L=3),	GO:0031224-intrinsic component of membrane(L=3),	GO:0043169-cation binding(L=3),	PFAM (Tmemb_cc2), SMART (COIL, TRANS)
ID=g44108	XP_009861688.1	53.1	335	141	5	1	331	1	323	6.8e-90	99.4	XP_009861688.1 E3 ubiquitin-protein ligase MGRN1-like isoform X1 [Ciona intestinalis]	ciona intestinalis	ciona intestinalis;ciona;cionidae;phlebobranchia;enterogona;ascidiacea;tunicata;chordata;deuterostomia;bilateria;eumetazoa;metazoa;opisthokonta;eukaryota;cellular organisms;root	No	Yes	7719.ENSCINP00000022315	4.5e-88	330.1	RNF157	Animals	meNOG[21]	0A0I9@biNOG,0DNZ5@chorNOG,0V53A@meNOG,0XRAE@NOG,12TVJ@opiNOG,KOG4265@euNOG	mahogunin ring finger 1, E3 ubiquitin protein ligase	GO:0006810-transport(L=3),GO:0007275-multicellular organism development(L=3),GO:0007548-sex differentiation(L=3),GO:0007568-aging(L=3),GO:0009653-anatomical structure morphogenesis(L=3),GO:0019538-protein metabolic process(L=3),GO:0023051-regulation of signaling(L=3),GO:0040008-regulation of growth(L=3),GO:0042303-molting cycle(L=3),GO:0043170-macromolecule metabolic process(L=3),GO:0044260-cellu…	GO:0005622-intracellular(L=3),GO:0005886-plasma membrane(L=3),GO:0043229-intracellular organelle(L=3),GO:0044424-intracellular part(L=3),GO:0071944-cell periphery(L=3),	GO:0016879-ligase activity, forming carbon-nitrogen bonds(L=3),GO:0019787-ubiquitin-like protein transferase activity(L=3),GO:0043169-cation binding(L=3),	SMART (RING)
ID=g2610	XP_002127608.1	38.7	328	193	5	1	322	40	365	2.2e-61	99.4	XP_002127608.1 E3 ubiquitin-protein ligase TM129 [Ciona intestinalis]	ciona intestinalis	ciona intestinalis;ciona;cionidae;phlebobranchia;enterogona;ascidiacea;tunicata;chordata;deuterostomia;bilateria;eumetazoa;metazoa;opisthokonta;eukaryota;cellular organisms;root	No	Yes	51511.ENSCSAVP00000007020	2.2e-63	248.1	TMEM129	Animals	meNOG[21]	09W2P@biNOG,0DHBQ@chorNOG,0V70Y@meNOG,0XT2B@NOG,12SPB@opiNOG,KOG3899@euNOG	Transmembrane protein 129	NA	GO:0031224-intrinsic component of membrane(L=3),	NA	PFAM (Tmpp129), SMART (TRANS, SIGNAL)
ID=g34791	XP_002119457.1	54.9	319	142	2	36	353	1	318	1.4e-94	84.6	XP_002119457.1 ubiquitin carboxyl-terminal hydrolase isozyme L5-like [Ciona intestinalis]	ciona intestinalis	ciona intestinalis;ciona;cionidae;phlebobranchia;enterogona;ascidiacea;tunicata;chordata;deuterostomia;bilateria;eumetazoa;metazoa;opisthokonta;eukaryota;cellular organisms;root	No	Yes	7719.ENSCINP00000001676	3.3e-95	354	UCHL5	Animals	meNOG[21]	09T8U@biNOG,0DEJZ@chorNOG,0V47S@meNOG,0XP0P@NOG,12N3U@opiNOG,KOG2778@euNOG	ubiquitin carboxyl-terminal hydrolase	GO:0006139-nucleobase-containing compound metabolic process(L=3),GO:0006725-cellular aromatic compound metabolic process(L=3),GO:0007165-signal transduction(L=3),GO:0007275-multicellular organism development(L=3),GO:0007568-aging(L=3),GO:0009653-anatomical structure morphogenesis(L=3),GO:0010033-response to organic substance(L=3),GO:0019222-regulation of metabolic process(L=3),GO:0019538-protein …	GO:0005622-intracellular(L=3),GO:0043229-intracellular organelle(L=3),GO:0043232-intracellular non-membrane-bounded organelle(L=3),GO:0044424-intracellular part(L=3),GO:0044446-intracellular organelle part(L=3),GO:0070013-intracellular organelle lumen(L=3),	GO:0004857-enzyme inhibitor activity(L=3),GO:0008233-peptidase activity(L=3),GO:0016788-hydrolase activity, acting on ester bonds(L=3),GO:0032403-protein complex binding(L=3),GO:0061134-peptidase regulator activity(L=3),	PFAM (Peptidase_C12), SMART (COIL)
ID=g11904	XP_002132119.1	31.9	470	190	13	2	348	3	465	9.8e-53	92.3	XP_002132119.1 spermine oxidase-like [Ciona intestinalis]	ciona intestinalis	ciona intestinalis;ciona;cionidae;phlebobranchia;enterogona;ascidiacea;tunicata;chordata;deuterostomia;bilateria;eumetazoa;metazoa;opisthokonta;eukaryota;cellular organisms;root	No	Yes	7739.JGI89264	1.4e-45	189.1	SMOX	Animals	meNOG[21]	09TDI@biNOG,0DP10@chorNOG,0VC92@meNOG,0XQW0@NOG,12TN7@opiNOG,KOG0685@euNOG	polyamine oxidase (exo-N4-amino)	GO:0006082-organic acid metabolic process(L=3),GO:0006139-nucleobase-containing compound metabolic process(L=3),GO:0006520-cellular amino acid metabolic process(L=3),GO:0006725-cellular aromatic compound metabolic process(L=3),GO:0006793-phosphorus metabolic process(L=3),GO:0007275-multicellular organism development(L=3),GO:0007568-aging(L=3),GO:0009410-response to xenobiotic stimulus(L=3),GO:001…	GO:0005622-intracellular(L=3),GO:0043229-intracellular organelle(L=3),GO:0044424-intracellular part(L=3),GO:0044446-intracellular organelle part(L=3),GO:0070013-intracellular organelle lumen(L=3),	GO:0000166-nucleotide binding(L=3),GO:0001882-nucleoside binding(L=3),GO:0003676-nucleic acid binding(L=3),GO:0016638-oxidoreductase activity, acting on the CH-NH2 group of donors(L=3),GO:0016645-oxidoreductase activity, acting on the CH-NH group of donors(L=3),GO:0016817-hydrolase activity, acting on acid anhydrides(L=3),GO:0016830-carbon-carbon lyase activity(L=3),GO:0030170-pyridoxal phosphate…	PFAM (Amino_oxidase, FAD_binding_2, DAO, FAD_binding_3), SMART (SIGNAL)
ID=g31312	XP_026689785.1	67.8	363	112	3	2	364	37	394	1.3e-129	98.6	XP_026689785.1 5'-AMP-activated protein kinase subunit gamma-1-like [Ciona intestinalis]	ciona intestinalis	ciona intestinalis;ciona;cionidae;phlebobranchia;enterogona;ascidiacea;tunicata;chordata;deuterostomia;bilateria;eumetazoa;metazoa;opisthokonta;eukaryota;cellular organisms;root	No	Yes	51511.ENSCSAVP00000016901	1.3e-133	481.5	PRKAG1	Animals	meNOG[21]	09UK9@biNOG,0DFVX@chorNOG,0V5JJ@meNOG,137VS@opiNOG,COG0517@NOG,KOG1764@euNOG	protein kinase, AMP-activated, gamma	GO:0005975-carbohydrate metabolic process(L=3),GO:0006082-organic acid metabolic process(L=3),GO:0006091-generation of precursor metabolites and energy(L=3),GO:0006139-nucleobase-containing compound metabolic process(L=3),GO:0006629-lipid metabolic process(L=3),GO:0006725-cellular aromatic compound metabolic process(L=3),GO:0006793-phosphorus metabolic process(L=3),GO:0006810-transport(L=3),GO:00…	GO:0005622-intracellular(L=3),GO:0043229-intracellular organelle(L=3),GO:0044424-intracellular part(L=3),GO:0044446-intracellular organelle part(L=3),GO:0070013-intracellular organelle lumen(L=3),	GO:0000166-nucleotide binding(L=3),GO:0001882-nucleoside binding(L=3),GO:0004857-enzyme inhibitor activity(L=3),GO:0008047-enzyme activator activity(L=3),GO:0016772-transferase activity, transferring phosphorus-containing groups(L=3),GO:0016817-hydrolase activity, acting on acid anhydrides(L=3),GO:0019207-kinase regulator activity(L=3),GO:0019899-enzyme binding(L=3),GO:0032553-ribonucleotide bind…	PFAM (CBS), SMART (CBS, COIL)
ID=g45726	XP_021401086.1	36.2	174	94	4	3	165	64	231	4e-12	92.1	XP_021401086.1 mitogen-activated protein kinase kinase kinase 7 isoform X8 [Lonchura striata domestica]	lonchura striata domestica	lonchura striata domestica;lonchura striata;lonchura;estrildinae;estrildidae;passeroidea;passeriformes;neognathae;aves;coelurosauria;theropoda;saurischia;dinosauria;archosauria;archelosauria;sauria;sauropsida;amniota;tetrapoda;dipnotetrapodomorpha;sarcopterygii;euteleostomi;teleostomi;gnathostomata;vertebrata;craniata;chordata;deuterostomia;bilateria;eumetazoa;metazoa;opisthokonta;eukaryota;cellu…	No	Yes	51511.ENSCSAVP00000000242	3.2e-24	117.1	MAP3K7	Animals	meNOG[21]	09ZMY@biNOG,0DHPM@chorNOG,0VAIK@meNOG,12S4R@opiNOG,COG0515@NOG,KOG0192@euNOG	mitogen-activated protein kinase kinase kinase	GO:0002682-regulation of immune system process(L=3),GO:0006139-nucleobase-containing compound metabolic process(L=3),GO:0006725-cellular aromatic compound metabolic process(L=3),GO:0006793-phosphorus metabolic process(L=3),GO:0006952-defense response(L=3),GO:0006996-organelle organization(L=3),GO:0007163-establishment or maintenance of cell polarity(L=3),GO:0007165-signal transduction(L=3),GO:000…	GO:0005622-intracellular(L=3),GO:0005886-plasma membrane(L=3),GO:0031090-organelle membrane(L=3),GO:0043229-intracellular organelle(L=3),GO:0043232-intracellular non-membrane-bounded organelle(L=3),GO:0044424-intracellular part(L=3),GO:0044446-intracellular organelle part(L=3),GO:0070013-intracellular organelle lumen(L=3),GO:0071944-cell periphery(L=3),	GO:0000166-nucleotide binding(L=3),GO:0001882-nucleoside binding(L=3),GO:0004702-signal transducer, downstream of receptor, with serine/threonine kinase activity(L=3),GO:0016772-transferase activity, transferring phosphorus-containing groups(L=3),GO:0032553-ribonucleotide binding(L=3),GO:0043168-anion binding(L=3),GO:0043169-cation binding(L=3),GO:1901265-nucleoside phosphate binding(L=3),	PFAM (Pkinase_Tyr, Pkinase), SMART (STYKc, COIL)
ID=g37157	XP_017536097.1	38.7	838	473	7	165	961	100	937	2.4e-16	75.8	XP_017536097.1 PREDICTED: centriolin-like, partial [Manis javanica]	manis javanica	manis javanica;manis;manidae;pholidota;laurasiatheria;boreoeutheria;eutheria;theria;mammalia;amniota;tetrapoda;dipnotetrapodomorpha;sarcopterygii;euteleostomi;teleostomi;gnathostomata;vertebrata;craniata;chordata;deuterostomia;bilateria;eumetazoa;metazoa;opisthokonta;eukaryota;cellular organisms;root	No	No	7719.ENSCINP00000017781	6.1e-83	314.7	CNTRL	Animals	meNOG[21]	0A2PK@biNOG,0DQBA@chorNOG,0IJGD@euNOG,0VDJF@meNOG,0ZX4Y@NOG,12P9S@opiNOG	centriolin	GO:0007049-cell cycle(L=3),GO:0051301-cell division(L=3),	GO:0005622-intracellular(L=3),GO:0043229-intracellular organelle(L=3),GO:0043232-intracellular non-membrane-bounded organelle(L=3),GO:0044424-intracellular part(L=3),GO:0044446-intracellular organelle part(L=3),	NA	PFAM (LRR_1), SMART (COIL, LRR, LRR_TYP)
ID=g43643	XP_002124684.1	46.9	384	168	4	7	355	5	387	2.3e-91	95.1	XP_002124684.1 major facilitator superfamily domain-containing protein 12-like isoform X2 [Ciona intestinalis]	ciona intestinalis	ciona intestinalis;ciona;cionidae;phlebobranchia;enterogona;ascidiacea;tunicata;chordata;deuterostomia;bilateria;eumetazoa;metazoa;opisthokonta;eukaryota;cellular organisms;root	No	Yes	7719.ENSCINP00000031725	2.1e-91	341.3	MFSD12	Animals	meNOG[21]	09UBI@biNOG,0DFM6@chorNOG,0V5AN@meNOG,12NNI@opiNOG,COG2211@NOG,KOG4830@euNOG	major facilitator superfamily domain containing 12	NA	GO:0031224-intrinsic component of membrane(L=3),	NA	PFAM (MFS_1), SMART (TRANS, SIGNAL)
ID=g42519	XP_002128995.1	52.3	625	226	3	1	561	120	736	6.8e-191	99.8	XP_002128995.1 gelsolin [Ciona intestinalis]	ciona intestinalis	ciona intestinalis;ciona;cionidae;phlebobranchia;enterogona;ascidiacea;tunicata;chordata;deuterostomia;bilateria;eumetazoa;metazoa;opisthokonta;eukaryota;cellular organisms;root	No	Yes	7719.ENSCINP00000019546	1.6e-191	674.5	AVIL	Animals	meNOG[21]	09UCV@biNOG,0DFNI@chorNOG,0V56S@meNOG,0XR0A@NOG,12NP9@opiNOG,KOG0443@euNOG	gelsolin	GO:0001101-response to acid chemical(L=3),GO:0002682-regulation of immune system process(L=3),GO:0006629-lipid metabolic process(L=3),GO:0006810-transport(L=3),GO:0006928-movement of cell or subcellular component(L=3),GO:0006996-organelle organization(L=3),GO:0007165-signal transduction(L=3),GO:0007275-multicellular organism development(L=3),GO:0007568-aging(L=3),GO:0007584-response to nutrient(L…	GO:0001726-ruffle(L=3),GO:0005615-extracellular space(L=3),GO:0005622-intracellular(L=3),GO:0030027-lamellipodium(L=3),GO:0031252-cell leading edge(L=3),GO:0031982-vesicle(L=3),GO:0042995-cell projection(L=3),GO:0043229-intracellular organelle(L=3),GO:0043232-intracellular non-membrane-bounded organelle(L=3),GO:0044424-intracellular part(L=3),GO:0044446-intracellular organelle part(L=3),GO:004446…	GO:0001786-phosphatidylserine binding(L=3),GO:0004857-enzyme inhibitor activity(L=3),GO:0005504-fatty acid binding(L=3),GO:0005543-phospholipid binding(L=3),GO:0008092-cytoskeletal protein binding(L=3),GO:0016788-hydrolase activity, acting on ester bonds(L=3),GO:0035727-lysophosphatidic acid binding(L=3),GO:0042802-identical protein binding(L=3),GO:0043028-cysteine-type endopeptidase regulator ac…	PFAM (Gelsolin, VHP), SMART (GEL, VHP, SIGNAL)
ID=g5896	XP_019635806.1	29.2	986	600	26	63	1014	64	985	9.9e-104	82.4	XP_019635806.1 PREDICTED: VPS10 domain-containing receptor SorCS3-like [Branchiostoma belcheri]	branchiostoma belcheri	branchiostoma belcheri;branchiostoma;branchiostomidae;cephalochordata;chordata;deuterostomia;bilateria;eumetazoa;metazoa;opisthokonta;eukaryota;cellular organisms;root	No	No	7739.JGI86578	7.9e-100	370.9	SORCS3	Animals	meNOG[21]	0B5XH@biNOG,0E96D@chorNOG,0ISX9@euNOG,0WIKD@meNOG,0XNN6@NOG,13FEW@opiNOG	Sortilin-related VPS10 domain containing receptor	GO:0006810-transport(L=3),GO:0007165-signal transduction(L=3),GO:0007267-cell-cell signaling(L=3),GO:0010033-response to organic substance(L=3),GO:0035637-multicellular organismal signaling(L=3),GO:0050794-regulation of cellular process(L=3),GO:0050877-neurological system process(L=3),GO:0070887-cellular response to chemical stimulus(L=3),	GO:0005886-plasma membrane(L=3),GO:0031224-intrinsic component of membrane(L=3),GO:0071944-cell periphery(L=3),	GO:0001653-peptide receptor activity(L=3),GO:0004888-transmembrane signaling receptor activity(L=3),GO:0030594-neurotransmitter receptor activity(L=3),	PFAM (PKD, BNR), SMART (TRANS, VPS10, PKD, SIGNAL)
ID=g3803	XP_013763574.1	56.7	180	74	2	3	179	168	346	6.1e-51	93.2	XP_013763574.1 PREDICTED: cytosolic non-specific dipeptidase-like, partial [Pundamilia nyererei]	pundamilia nyererei	pundamilia nyererei;pundamilia;haplochromini;pseudocrenilabrinae;african cichlids;cichlidae;cichliformes;cichlomorphae;ovalentaria;percomorphaceae;euacanthomorphacea;acanthomorphata;ctenosquamata;eurypterygia;neoteleostei;euteleosteomorpha;clupeocephala;osteoglossocephalai;teleostei;neopterygii;actinopteri;actinopterygii;euteleostomi;teleostomi;gnathostomata;vertebrata;craniata;chordata;deuterost…	No	No	51511.ENSCSAVP00000019803	8.8e-57	225.3	CNDP2	Animals	meNOG[21]	09TQT@biNOG,0DF10@chorNOG,0V4Q3@meNOG,12NBQ@opiNOG,COG0624@NOG,KOG2276@euNOG	Metallopeptidase M20 family	GO:0006082-organic acid metabolic process(L=3),GO:0006520-cellular amino acid metabolic process(L=3),GO:0006575-cellular modified amino acid metabolic process(L=3),GO:0006790-sulfur compound metabolic process(L=3),GO:0009410-response to xenobiotic stimulus(L=3),GO:0010876-lipid localization(L=3),GO:0019538-protein metabolic process(L=3),GO:0034641-cellular nitrogen compound metabolic process(L=3)…	GO:0005622-intracellular(L=3),GO:0044424-intracellular part(L=3),	GO:0008233-peptidase activity(L=3),GO:0016810-hydrolase activity, acting on carbon-nitrogen (but not peptide) bonds(L=3),GO:0043169-cation binding(L=3),	PFAM (Peptidase_M20, M20_dimer), SMART (SIGNAL)
ID=g6106	XP_020658208.1	33.6	307	154	5	1	260	177	480	5.1e-32	99.2	XP_020658208.1 synapsin-2, partial [Pogona vitticeps]	pogona vitticeps	pogona vitticeps;pogona;amphibolurinae;agamidae;acrodonta;iguania;toxicofera;episquamata;unidentata;bifurcata;squamata;lepidosauria;sauria;sauropsida;amniota;tetrapoda;dipnotetrapodomorpha;sarcopterygii;euteleostomi;teleostomi;gnathostomata;vertebrata;craniata;chordata;deuterostomia;bilateria;eumetazoa;metazoa;opisthokonta;eukaryota;cellular organisms;root	No	Yes	7719.ENSCINP00000016535	5.1e-47	193.4	SYN1	Animals	meNOG[21]	09WII@biNOG,0DHTV@chorNOG,0V7H2@meNOG,0XQH5@NOG,12PJE@opiNOG,KOG3895@euNOG	SyNapsiN	GO:0001505-regulation of neurotransmitter levels(L=3),GO:0006810-transport(L=3),GO:0007267-cell-cell signaling(L=3),GO:0007611-learning or memory(L=3),GO:0007618-mating(L=3),GO:0007632-visual behavior(L=3),GO:0007635-chemosensory behavior(L=3),GO:0009266-response to temperature stimulus(L=3),GO:0009314-response to radiation(L=3),GO:0009408-response to heat(L=3),GO:0010033-response to organic subs…	GO:0005622-intracellular(L=3),GO:0008021-synaptic vesicle(L=3),GO:0030672-synaptic vesicle membrane(L=3),GO:0031090-organelle membrane(L=3),GO:0031982-vesicle(L=3),GO:0042995-cell projection(L=3),GO:0043229-intracellular organelle(L=3),GO:0043232-intracellular non-membrane-bounded organelle(L=3),GO:0044424-intracellular part(L=3),GO:0044446-intracellular organelle part(L=3),GO:0044463-cell projec…	GO:0000166-nucleotide binding(L=3),GO:0001882-nucleoside binding(L=3),GO:0008092-cytoskeletal protein binding(L=3),GO:0032553-ribonucleotide binding(L=3),GO:0043168-anion binding(L=3),GO:0043169-cation binding(L=3),GO:0046983-protein dimerization activity(L=3),GO:1901265-nucleoside phosphate binding(L=3),	PFAM (Synapsin_C, Synapsin, RimK, Synapsin_N)
ID=g26969	XP_002130387.1	52.8	335	133	3	25	338	26	356	6.9e-98	92.6	XP_002130387.1 dimethyladenosine transferase 1, mitochondrial-like [Ciona intestinalis]	ciona intestinalis	ciona intestinalis;ciona;cionidae;phlebobranchia;enterogona;ascidiacea;tunicata;chordata;deuterostomia;bilateria;eumetazoa;metazoa;opisthokonta;eukaryota;cellular organisms;root	No	Yes	51511.ENSCSAVP00000007911	1.7e-98	364.8	TFB1M	Animals	meNOG[21]	09WSS@biNOG,0DMEA@chorNOG,0V5KX@meNOG,12Q3R@opiNOG,COG0030@NOG,KOG0821@euNOG	transcription factor B1, mitochondrial	GO:0006139-nucleobase-containing compound metabolic process(L=3),GO:0006725-cellular aromatic compound metabolic process(L=3),GO:0006996-organelle organization(L=3),GO:0019222-regulation of metabolic process(L=3),GO:0022613-ribonucleoprotein complex biogenesis(L=3),GO:0034641-cellular nitrogen compound metabolic process(L=3),GO:0043170-macromolecule metabolic process(L=3),GO:0043414-macromolecule…	GO:0005622-intracellular(L=3),GO:0043229-intracellular organelle(L=3),GO:0043232-intracellular non-membrane-bounded organelle(L=3),GO:0044424-intracellular part(L=3),GO:0044446-intracellular organelle part(L=3),GO:0070013-intracellular organelle lumen(L=3),	GO:0003676-nucleic acid binding(L=3),GO:0003712-transcription cofactor activity(L=3),GO:0016741-transferase activity, transferring one-carbon groups(L=3),	PFAM (RrnaAD), SMART (rADc)
ID=g1992	XP_008502322.1	41.2	114	56	1	1	103	17	130	8.8e-20	99	XP_008502322.1 PREDICTED: DNA mismatch repair protein Mlh1-like, partial [Calypte anna]	calypte anna	calypte anna;calypte;trochilidae;apodiformes;neognathae;aves;coelurosauria;theropoda;saurischia;dinosauria;archosauria;archelosauria;sauria;sauropsida;amniota;tetrapoda;dipnotetrapodomorpha;sarcopterygii;euteleostomi;teleostomi;gnathostomata;vertebrata;craniata;chordata;deuterostomia;bilateria;eumetazoa;metazoa;opisthokonta;eukaryota;cellular organisms;root	No	No	8364.ENSXETP00000010905	1.1e-21	107.8	MLH1	Animals	meNOG[21]	09ZY6@biNOG,0DMHC@chorNOG,0VAUV@meNOG,12S6G@opiNOG,1CWCM@veNOG,COG0323@NOG,KOG1979@euNOG	mutL homolog 1, colon cancer, nonpolyposis type 2 (E. coli)	GO:0000279-M phase(L=3),GO:0001666-response to hypoxia(L=3),GO:0001775-cell activation(L=3),GO:0002200-somatic diversification of immune receptors(L=3),GO:0002250-adaptive immune response(L=3),GO:0002263-cell activation involved in immune response(L=3),GO:0002377-immunoglobulin production(L=3),GO:0002443-leukocyte mediated immunity(L=3),GO:0006139-nucleobase-containing compound metabolic process(…	GO:0005622-intracellular(L=3),GO:0043229-intracellular organelle(L=3),GO:0043232-intracellular non-membrane-bounded organelle(L=3),GO:0044424-intracellular part(L=3),GO:0044446-intracellular organelle part(L=3),GO:0070013-intracellular organelle lumen(L=3),	GO:0000166-nucleotide binding(L=3),GO:0001882-nucleoside binding(L=3),GO:0003676-nucleic acid binding(L=3),GO:0016817-hydrolase activity, acting on acid anhydrides(L=3),GO:0032403-protein complex binding(L=3),GO:0032553-ribonucleotide binding(L=3),GO:0043168-anion binding(L=3),GO:0043169-cation binding(L=3),GO:1901265-nucleoside phosphate binding(L=3),	PFAM (DNA_mis_repair, HATPase_c), SMART (HATPase_c)
ID=g45721	XP_002120803.1	60.4	303	101	3	7	296	5	301	2e-99	92.9	XP_002120803.1 general transcription factor IIH subunit 3-like [Ciona intestinalis]	ciona intestinalis	ciona intestinalis;ciona;cionidae;phlebobranchia;enterogona;ascidiacea;tunicata;chordata;deuterostomia;bilateria;eumetazoa;metazoa;opisthokonta;eukaryota;cellular organisms;root	No	Yes	7719.ENSCINP00000033718	4.8e-100	369.8	GTF2H3	Animals	meNOG[21]	09VQZ@biNOG,0DGZJ@chorNOG,0V6Q0@meNOG,12TS9@opiNOG,COG5242@NOG,KOG2487@euNOG	general transcription factor IIH, polypeptide 3	GO:0006139-nucleobase-containing compound metabolic process(L=3),GO:0006725-cellular aromatic compound metabolic process(L=3),GO:0006793-phosphorus metabolic process(L=3),GO:0007275-multicellular organism development(L=3),GO:0009314-response to radiation(L=3),GO:0016032-viral process(L=3),GO:0019222-regulation of metabolic process(L=3),GO:0019538-protein metabolic process(L=3),GO:0019637-organoph…	GO:0005622-intracellular(L=3),GO:0043229-intracellular organelle(L=3),GO:0044424-intracellular part(L=3),GO:0044446-intracellular organelle part(L=3),GO:0070013-intracellular organelle lumen(L=3),	GO:0003676-nucleic acid binding(L=3),GO:0016772-transferase activity, transferring phosphorus-containing groups(L=3),GO:0016817-hydrolase activity, acting on acid anhydrides(L=3),GO:0043169-cation binding(L=3),	PFAM (Tfb4), SMART (TRANS)
ID=g32126	sp|P23239|DESM_XENLA	31.7	486	286	6	11	492	6	449	7.2e-60	96	sp|P23239|DESM_XENLA Desmin OS=Xenopus laevis OX=8355 GN=des PE=2 SV=1	xenopus laevis	xenopus laevis;xenopus;xenopus;xenopodinae;pipidae;pipoidea;anura;batrachia;amphibia;tetrapoda;dipnotetrapodomorpha;sarcopterygii;euteleostomi;teleostomi;gnathostomata;vertebrata;craniata;chordata;deuterostomia;bilateria;eumetazoa;metazoa;opisthokonta;eukaryota;cellular organisms;root	No	Yes	51511.ENSCSAVP00000017436	6.9e-109	399.8	VIM	Animals	meNOG[21]	09YCR@biNOG,0DJSK@chorNOG,0IFZ1@euNOG,0V9A9@meNOG,0XRBS@NOG,12RK9@opiNOG	vimentin	GO:0003012-muscle system process(L=3),GO:0003013-circulatory system process(L=3),GO:0006928-movement of cell or subcellular component(L=3),GO:0006996-organelle organization(L=3),GO:0007275-multicellular organism development(L=3),GO:0007568-aging(L=3),GO:0007584-response to nutrient(L=3),GO:0008219-cell death(L=3),GO:0009314-response to radiation(L=3),GO:0009611-response to wounding(L=3),GO:000965…	GO:0005622-intracellular(L=3),GO:0005886-plasma membrane(L=3),GO:0005912-adherens junction(L=3),GO:0005913-cell-cell adherens junction(L=3),GO:0005921-gap junction(L=3),GO:0031252-cell leading edge(L=3),GO:0031982-vesicle(L=3),GO:0042995-cell projection(L=3),GO:0043229-intracellular organelle(L=3),GO:0043232-intracellular non-membrane-bounded organelle(L=3),GO:0044291-cell-cell contact zone(L=3),…	GO:0019899-enzyme binding(L=3),	PFAM (Filament, Filament_head), SMART (COIL)
ID=g7619	XP_002131435.1	88.7	221	21	2	1	221	1	217	8.8e-102	99.5	XP_002131435.1 ras-related protein Rab-11B-like [Ciona intestinalis]	ciona intestinalis	ciona intestinalis;ciona;cionidae;phlebobranchia;enterogona;ascidiacea;tunicata;chordata;deuterostomia;bilateria;eumetazoa;metazoa;opisthokonta;eukaryota;cellular organisms;root	No	Yes	7719.ENSCINP00000023724	2.1e-102	377.1	RAB11A	Animals	meNOG[21]	09X4S@biNOG,0DJJJ@chorNOG,0V837@meNOG,12QB3@opiNOG,COG1100@NOG,KOG0087@euNOG	member RAS oncogene family	GO:0001775-cell activation(L=3),GO:0006139-nucleobase-containing compound metabolic process(L=3),GO:0006725-cellular aromatic compound metabolic process(L=3),GO:0006793-phosphorus metabolic process(L=3),GO:0006810-transport(L=3),GO:0006928-movement of cell or subcellular component(L=3),GO:0006952-defense response(L=3),GO:0006959-humoral immune response(L=3),GO:0006996-organelle organization(L=3),…	GO:0005622-intracellular(L=3),GO:0005886-plasma membrane(L=3),GO:0012505-endomembrane system(L=3),GO:0031090-organelle membrane(L=3),GO:0031967-organelle envelope(L=3),GO:0031975-envelope(L=3),GO:0031982-vesicle(L=3),GO:0032153-cell division site(L=3),GO:0032155-cell division site part(L=3),GO:0042995-cell projection(L=3),GO:0043229-intracellular organelle(L=3),GO:0044297-cell body(L=3),GO:004442…	GO:0000149-SNARE binding(L=3),GO:0000166-nucleotide binding(L=3),GO:0001882-nucleoside binding(L=3),GO:0016817-hydrolase activity, acting on acid anhydrides(L=3),GO:0032553-ribonucleotide binding(L=3),GO:0043168-anion binding(L=3),GO:1901265-nucleoside phosphate binding(L=3),	PFAM (Ras, Arf, Miro, GTP_EFTU, Gtr1_RagA), SMART (RAB)
ID=g5458.2	XP_009860148.1	42.4	766	366	10	12	750	76	793	2.9e-136	96.5	XP_009860148.1 LOW QUALITY PROTEIN: EVI5-like protein [Ciona intestinalis]	ciona intestinalis	ciona intestinalis;ciona;cionidae;phlebobranchia;enterogona;ascidiacea;tunicata;chordata;deuterostomia;bilateria;eumetazoa;metazoa;opisthokonta;eukaryota;cellular organisms;root	No	Yes	51511.ENSCSAVP00000007189	5.7e-131	473.8	EVI5	Animals	meNOG[21]	09WFC@biNOG,0DHQQ@chorNOG,0V7DW@meNOG,0YWJY@NOG,134SR@opiNOG,KOG4436@euNOG	ecotropic viral integration site	GO:0006928-movement of cell or subcellular component(L=3),GO:0007049-cell cycle(L=3),GO:0007275-multicellular organism development(L=3),GO:0007276-gamete generation(L=3),GO:0019222-regulation of metabolic process(L=3),GO:0022412-cellular process involved in reproduction in multicellular organism(L=3),GO:0023051-regulation of signaling(L=3),GO:0044093-positive regulation of molecular function(L=3)…	GO:0005622-intracellular(L=3),GO:0043229-intracellular organelle(L=3),GO:0043232-intracellular non-membrane-bounded organelle(L=3),GO:0044424-intracellular part(L=3),GO:0044446-intracellular organelle part(L=3),	GO:0003676-nucleic acid binding(L=3),GO:0008047-enzyme activator activity(L=3),GO:0016627-oxidoreductase activity, acting on the CH-CH group of donors(L=3),GO:0043169-cation binding(L=3),GO:0060589-nucleoside-triphosphatase regulator activity(L=3),	PFAM (TBC), SMART (COIL, TBC)
ID=g12536	XP_002130084.2	71.9	442	122	1	4	445	3	442	8.6e-189	98.9	XP_002130084.2 eukaryotic translation initiation factor 3 subunit E-B [Ciona intestinalis]	ciona intestinalis	ciona intestinalis;ciona;cionidae;phlebobranchia;enterogona;ascidiacea;tunicata;chordata;deuterostomia;bilateria;eumetazoa;metazoa;opisthokonta;eukaryota;cellular organisms;root	No	Yes	7719.ENSCINP00000000189	1.6e-178	630.9	EIF3E	Animals	meNOG[21]	0A214@biNOG,0DPP4@chorNOG,0VCW9@meNOG,0XQK5@NOG,12RS4@opiNOG,KOG2758@euNOG	Component of the eukaryotic translation initiation factor 3 (eIF-3) complex, which is required for several steps in the initiation of protein synthesis. The eIF-3 complex associates with the 40S ribosome and facilitates the recruitment of eIF-1, eIF-1A, eIF-2 GTP methionyl-tRNAi and eIF-5 to form the 43S preinitiation complex (43S PIC). The eIF-3 complex stimulates mRNA recruitment to the 43S PIC…	GO:0006139-nucleobase-containing compound metabolic process(L=3),GO:0006725-cellular aromatic compound metabolic process(L=3),GO:0006810-transport(L=3),GO:0007275-multicellular organism development(L=3),GO:0007276-gamete generation(L=3),GO:0007548-sex differentiation(L=3),GO:0008219-cell death(L=3),GO:0009653-anatomical structure morphogenesis(L=3),GO:0019222-regulation of metabolic process(L=3),…	GO:0005622-intracellular(L=3),GO:0043229-intracellular organelle(L=3),GO:0044424-intracellular part(L=3),GO:0044446-intracellular organelle part(L=3),GO:0070013-intracellular organelle lumen(L=3),	GO:0003676-nucleic acid binding(L=3),	PFAM (PCI, eIF3_N), SMART (PINT, eIF3_N, COIL)
ID=g31099.1	NP_001071764.1	38.1	341	171	10	42	354	1	329	4.3e-39	53.1	NP_001071764.1 transcription factor protein [Ciona intestinalis]	ciona intestinalis	ciona intestinalis;ciona;cionidae;phlebobranchia;enterogona;ascidiacea;tunicata;chordata;deuterostomia;bilateria;eumetazoa;metazoa;opisthokonta;eukaryota;cellular organisms;root	No	Yes	7719.ENSCINP00000009728	5e-34	151.4	MITF	Animals	meNOG[21]	09XG5@biNOG,0DFCS@chorNOG,0V8E6@meNOG,10SME@NOG,12SEP@opiNOG,KOG1318@euNOG	microphthalmia-associated transcription factor	GO:0002682-regulation of immune system process(L=3),GO:0006139-nucleobase-containing compound metabolic process(L=3),GO:0006725-cellular aromatic compound metabolic process(L=3),GO:0006959-humoral immune response(L=3),GO:0007165-signal transduction(L=3),GO:0007275-multicellular organism development(L=3),GO:0009653-anatomical structure morphogenesis(L=3),GO:0009888-tissue development(L=3),GO:00108…	GO:0005622-intracellular(L=3),GO:0043229-intracellular organelle(L=3),GO:0044424-intracellular part(L=3),GO:0044446-intracellular organelle part(L=3),GO:0070013-intracellular organelle lumen(L=3),	GO:0000981-RNA polymerase II transcription factor activity, sequence-specific DNA binding(L=3),GO:0003676-nucleic acid binding(L=3),GO:0003682-chromatin binding(L=3),GO:0008233-peptidase activity(L=3),GO:0017171-serine hydrolase activity(L=3),GO:0046983-protein dimerization activity(L=3),	PFAM (HLH, DUF3371), SMART (COIL, HLH)
ID=g45071	NA	NA	NA	NA	NA	NA	NA	NA	NA	NA	NA	NA	NA	NA	NA	NA	7897.ENSLACP00000001861	6.2e-28	129	UBQLN4	Animals	meNOG[21]	09ZTH@biNOG,0DMBR@chorNOG,0VAKP@meNOG,12SC3@opiNOG,1CW6U@veNOG,COG5272@NOG,KOG0010@euNOG	Ubiquilin	GO:0001666-response to hypoxia(L=3),GO:0008219-cell death(L=3),GO:0019222-regulation of metabolic process(L=3),GO:0019538-protein metabolic process(L=3),GO:0043170-macromolecule metabolic process(L=3),GO:0050794-regulation of cellular process(L=3),GO:0070482-response to oxygen levels(L=3),	GO:0005622-intracellular(L=3),GO:0005789-endoplasmic reticulum membrane(L=3),GO:0005886-plasma membrane(L=3),GO:0012505-endomembrane system(L=3),GO:0031090-organelle membrane(L=3),GO:0042175-nuclear outer membrane-endoplasmic reticulum membrane network(L=3),GO:0043229-intracellular organelle(L=3),GO:0044424-intracellular part(L=3),GO:0044446-intracellular organelle part(L=3),GO:0070013-intracellu…	GO:0005102-receptor binding(L=3),GO:0019899-enzyme binding(L=3),GO:0032182-ubiquitin-like protein binding(L=3),GO:0032403-protein complex binding(L=3),	PFAM (UBA, ubiquitin, Rad60-SLD), SMART (STI1, UBA, UBQ)
ID=g23855.1	NA	NA	NA	NA	NA	NA	NA	NA	NA	NA	NA	NA	NA	NA	NA	NA	51511.ENSCSAVP00000013366	4.6e-99	366.7	RALGAPA1	Animals	meNOG[21]	09T3U@biNOG,0DEEZ@chorNOG,0V42K@meNOG,0XTIX@NOG,12NG2@opiNOG,KOG3686@euNOG	Ral GTPase activating protein, alpha subunit	GO:0007165-signal transduction(L=3),GO:0007275-multicellular organism development(L=3),GO:0019222-regulation of metabolic process(L=3),GO:0023051-regulation of signaling(L=3),GO:0032879-regulation of localization(L=3),GO:0044093-positive regulation of molecular function(L=3),GO:0048583-regulation of response to stimulus(L=3),GO:0050790-regulation of catalytic activity(L=3),GO:0050794-regulation o…	GO:0005622-intracellular(L=3),GO:0043229-intracellular organelle(L=3),GO:0044424-intracellular part(L=3),	GO:0008047-enzyme activator activity(L=3),GO:0046983-protein dimerization activity(L=3),GO:0060589-nucleoside-triphosphatase regulator activity(L=3),	PFAM (Rap_GAP), SMART (COIL)
ID=g3389	XP_011489736.1	37.9	248	145	6	1	241	82	327	1.5e-38	99.6	XP_011489736.1 glycerophosphocholine phosphodiesterase GPCPD1 isoform X2 [Oryzias latipes]	oryzias latipes	oryzias latipes;oryzias;oryziinae;adrianichthyidae;adrianichthyoidei;beloniformes;atherinomorphae;ovalentaria;percomorphaceae;euacanthomorphacea;acanthomorphata;ctenosquamata;eurypterygia;neoteleostei;euteleosteomorpha;clupeocephala;osteoglossocephalai;teleostei;neopterygii;actinopteri;actinopterygii;euteleostomi;teleostomi;gnathostomata;vertebrata;craniata;chordata;deuterostomia;bilateria;eumeta…	No	Yes	7719.ENSCINP00000032096	5.2e-46	189.9	GPCPD1	Animals	meNOG[21]	0A2AY@biNOG,0DF6U@chorNOG,0VAP2@meNOG,12PYH@opiNOG,COG0584@NOG,KOG2421@euNOG	glycerophosphocholine phosphodiesterase GDE1 homolog (S. cerevisiae)	GO:0005975-carbohydrate metabolic process(L=3),GO:0006139-nucleobase-containing compound metabolic process(L=3),GO:0006629-lipid metabolic process(L=3),GO:0006725-cellular aromatic compound metabolic process(L=3),GO:0006793-phosphorus metabolic process(L=3),GO:0019400-alditol metabolic process(L=3),GO:0019637-organophosphate metabolic process(L=3),GO:0034641-cellular nitrogen compound metabolic p…	GO:0005622-intracellular(L=3),GO:0044424-intracellular part(L=3),	GO:0003676-nucleic acid binding(L=3),GO:0016772-transferase activity, transferring phosphorus-containing groups(L=3),GO:0016788-hydrolase activity, acting on ester bonds(L=3),GO:0030247-polysaccharide binding(L=3),	PFAM (GDPD, CBM_20), SMART (CBM_2)
ID=g1261	XP_023652022.1	49	347	150	5	1	324	1	343	1.9e-89	99.7	XP_023652022.1 aldose 1-epimerase [Paramormyrops kingsleyae]	paramormyrops kingsleyae	paramormyrops kingsleyae;paramormyrops;mormyridae;osteoglossiformes;osteoglossomorpha;osteoglossocephala;osteoglossocephalai;teleostei;neopterygii;actinopteri;actinopterygii;euteleostomi;teleostomi;gnathostomata;vertebrata;craniata;chordata;deuterostomia;bilateria;eumetazoa;metazoa;opisthokonta;eukaryota;cellular organisms;root	No	Yes	9796.ENSECAP00000012291	9.7e-88	328.9	GALM	Mammals	maNOG[6]	09U9Y@biNOG,0DJ64@chorNOG,0UMXF@maNOG,0V721@meNOG,12QR4@opiNOG,1CTY0@veNOG,COG2017@NOG,KOG1604@euNOG	converts alpha-aldose to the beta-anomer. It is active on D-glucose, L-arabinose, D-xylose, D-galactose, maltose and lactose (By similarity)	GO:0005975-carbohydrate metabolic process(L=3),GO:0044723-single-organism carbohydrate metabolic process(L=3),	GO:0005622-intracellular(L=3),GO:0044424-intracellular part(L=3),	GO:0016854-racemase and epimerase activity(L=3),	PFAM (Aldose_epim)
ID=g21249	XP_002126094.1	64.3	471	141	2	25	473	23	488	4.4e-175	94.5	XP_002126094.1 serine hydroxymethyltransferase, mitochondrial [Ciona intestinalis]	ciona intestinalis	ciona intestinalis;ciona;cionidae;phlebobranchia;enterogona;ascidiacea;tunicata;chordata;deuterostomia;bilateria;eumetazoa;metazoa;opisthokonta;eukaryota;cellular organisms;root	No	Yes	7719.ENSCINP00000013673	1.1e-175	621.7	SHMT2	Animals	meNOG[21]	09UAI@biNOG,0DFK6@chorNOG,0V59M@meNOG,12NMY@opiNOG,COG0112@NOG,KOG2467@euNOG	Interconversion of serine and glycine (By similarity)	GO:0006082-organic acid metabolic process(L=3),GO:0006520-cellular amino acid metabolic process(L=3),GO:0006575-cellular modified amino acid metabolic process(L=3),GO:0006725-cellular aromatic compound metabolic process(L=3),GO:0006730-one-carbon metabolic process(L=3),GO:0022607-cellular component assembly(L=3),GO:0043933-macromolecular complex subunit organization(L=3),GO:0044249-cellular biosy…	GO:0005622-intracellular(L=3),GO:0031090-organelle membrane(L=3),GO:0031967-organelle envelope(L=3),GO:0031975-envelope(L=3),GO:0043229-intracellular organelle(L=3),GO:0043232-intracellular non-membrane-bounded organelle(L=3),GO:0044424-intracellular part(L=3),GO:0044446-intracellular organelle part(L=3),GO:0070013-intracellular organelle lumen(L=3),	GO:0003682-chromatin binding(L=3),GO:0016741-transferase activity, transferring one-carbon groups(L=3),GO:0016830-carbon-carbon lyase activity(L=3),GO:0030170-pyridoxal phosphate binding(L=3),GO:0042802-identical protein binding(L=3),GO:0043168-anion binding(L=3),	PFAM (SHMT, Aminotran_1_2), SMART (COIL)
ID=g40487	XP_015782891.1	37	289	174	6	160	444	126	410	1.7e-48	64	XP_015782891.1 serine proteinase stubble isoform X1 [Tetranychus urticae]	tetranychus urticae	tetranychus urticae;tetranychus;tetranychidae;tetranychoidea;raphignathae;eleutherengona;prostigmata;trombidiformes;acariformes;acari;arachnida;chelicerata;arthropoda;panarthropoda;ecdysozoa;protostomia;bilateria;eumetazoa;metazoa;opisthokonta;eukaryota;cellular organisms;root	No	Yes	7719.ENSCINP00000013976	4.6e-64	250.8	TMPRSS11D	Animals	meNOG[21]	0A45S@biNOG,0DQMA@chorNOG,0VFQQ@meNOG,13JTD@opiNOG,COG5640@NOG,KOG3627@euNOG	transmembrane protease, serine 11D	GO:0007585-respiratory gaseous exchange(L=3),GO:0019538-protein metabolic process(L=3),GO:0040008-regulation of growth(L=3),GO:0043170-macromolecule metabolic process(L=3),	GO:0005886-plasma membrane(L=3),GO:0009986-cell surface(L=3),GO:0031224-intrinsic component of membrane(L=3),GO:0031226-intrinsic component of plasma membrane(L=3),GO:0044459-plasma membrane part(L=3),GO:0071944-cell periphery(L=3),	GO:0008233-peptidase activity(L=3),GO:0017171-serine hydrolase activity(L=3),	PFAM (Trypsin, SEA, DUF1986), SMART (Tryp_SPc, TRANS, SEA)
ID=g21286	XP_002127939.1	54.1	599	273	2	6	602	7	605	1.3e-187	98.7	XP_002127939.1 replication protein A 70 kDa DNA-binding subunit [Ciona intestinalis]	ciona intestinalis	ciona intestinalis;ciona;cionidae;phlebobranchia;enterogona;ascidiacea;tunicata;chordata;deuterostomia;bilateria;eumetazoa;metazoa;opisthokonta;eukaryota;cellular organisms;root	No	Yes	7719.ENSCINP00000034174	3.1e-188	663.7	RPA1	Animals	meNOG[21]	09ZJD@biNOG,0DM2P@chorNOG,0V8SX@meNOG,12P3P@opiNOG,COG1599@NOG,KOG0851@euNOG	Replication protein A1, 70kDa	GO:0006139-nucleobase-containing compound metabolic process(L=3),GO:0006725-cellular aromatic compound metabolic process(L=3),GO:0006810-transport(L=3),GO:0006996-organelle organization(L=3),GO:0007017-microtubule-based process(L=3),GO:0007049-cell cycle(L=3),GO:0007275-multicellular organism development(L=3),GO:0009653-anatomical structure morphogenesis(L=3),GO:0019222-regulation of metabolic pr…	GO:0005622-intracellular(L=3),GO:0043229-intracellular organelle(L=3),GO:0043232-intracellular non-membrane-bounded organelle(L=3),GO:0044424-intracellular part(L=3),GO:0044446-intracellular organelle part(L=3),GO:0070013-intracellular organelle lumen(L=3),	GO:0003676-nucleic acid binding(L=3),GO:0003682-chromatin binding(L=3),GO:0019899-enzyme binding(L=3),GO:0043169-cation binding(L=3),	PFAM (Rep_fac-A_C, tRNA_anti, Rep-A_N)
ID=g955	XP_026548983.1	32.9	164	91	4	18	181	2	146	1e-13	87.7	XP_026548983.1 T-box transcription factor TBX19, partial [Notechis scutatus]	notechis scutatus	notechis scutatus;notechis;acanthophiinae;elapidae;colubroidea;serpentes;toxicofera;episquamata;unidentata;bifurcata;squamata;lepidosauria;sauria;sauropsida;amniota;tetrapoda;dipnotetrapodomorpha;sarcopterygii;euteleostomi;teleostomi;gnathostomata;vertebrata;craniata;chordata;deuterostomia;bilateria;eumetazoa;metazoa;opisthokonta;eukaryota;cellular organisms;root	No	Yes	9361.ENSDNOP00000012263	1.3e-15	88.6	TBX19	Mammals	maNOG[6]	09ZF1@biNOG,0DKX9@chorNOG,0USVG@maNOG,0VAC2@meNOG,0XSTS@NOG,13HR5@opiNOG,1CVSI@veNOG,KOG3585@euNOG	T-box transcription factor	GO:0006139-nucleobase-containing compound metabolic process(L=3),GO:0006725-cellular aromatic compound metabolic process(L=3),GO:0006810-transport(L=3),GO:0007275-multicellular organism development(L=3),GO:0009653-anatomical structure morphogenesis(L=3),GO:0019222-regulation of metabolic process(L=3),GO:0034641-cellular nitrogen compound metabolic process(L=3),GO:0043170-macromolecule metabolic p…	GO:0005622-intracellular(L=3),GO:0031224-intrinsic component of membrane(L=3),GO:0043229-intracellular organelle(L=3),GO:0044424-intracellular part(L=3),	GO:0003676-nucleic acid binding(L=3),	PFAM (T-box), SMART (TBOX)
ID=g40128	XP_002129190.1	29.3	167	87	3	4	144	2	163	1.9e-12	97.2	XP_002129190.1 calcium channel flower homolog [Ciona intestinalis]	ciona intestinalis	ciona intestinalis;ciona;cionidae;phlebobranchia;enterogona;ascidiacea;tunicata;chordata;deuterostomia;bilateria;eumetazoa;metazoa;opisthokonta;eukaryota;cellular organisms;root	No	Yes	7719.ENSCINP00000030902	4.6e-13	79.7	CACFD1	Animals	meNOG[21]	0A3PR@biNOG,0DQI6@chorNOG,0VEIK@meNOG,11G4Q@NOG,13RIK@opiNOG,KOG4085@euNOG	calcium channel flower domain containing 1	GO:0006810-transport(L=3),GO:0007267-cell-cell signaling(L=3),GO:0007275-multicellular organism development(L=3),GO:0035637-multicellular organismal signaling(L=3),GO:0044765-single-organism transport(L=3),GO:0048869-cellular developmental process(L=3),GO:0050794-regulation of cellular process(L=3),GO:0050877-neurological system process(L=3),GO:0051640-organelle localization(L=3),GO:0051649-estab…	GO:0005622-intracellular(L=3),GO:0008021-synaptic vesicle(L=3),GO:0030672-synaptic vesicle membrane(L=3),GO:0031090-organelle membrane(L=3),GO:0031224-intrinsic component of membrane(L=3),GO:0031300-intrinsic component of organelle membrane(L=3),GO:0031982-vesicle(L=3),GO:0043229-intracellular organelle(L=3),GO:0044424-intracellular part(L=3),GO:0044446-intracellular organelle part(L=3),	GO:0022803-passive transmembrane transporter activity(L=3),GO:0022891-substrate-specific transmembrane transporter activity(L=3),	PFAM (Cg6151-P), SMART (TRANS, Cg6151-P)
ID=g30789	XP_002121522.1	46.1	258	135	3	29	283	19	275	8.6e-60	85.6	XP_002121522.1 WD repeat and SOCS box-containing protein 1 [Ciona intestinalis]	ciona intestinalis	ciona intestinalis;ciona;cionidae;phlebobranchia;enterogona;ascidiacea;tunicata;chordata;deuterostomia;bilateria;eumetazoa;metazoa;opisthokonta;eukaryota;cellular organisms;root	No	Yes	7719.ENSCINP00000016914	1.3e-59	235.3	WSB1	Animals	meNOG[21]	0B4CY@biNOG,0E88F@chorNOG,0IQ0Y@euNOG,0WGVM@meNOG,1010D@NOG,13CYB@opiNOG	WD repeat and SOCS box containing 1	GO:0006793-phosphorus metabolic process(L=3),GO:0007165-signal transduction(L=3),GO:0019538-protein metabolic process(L=3),GO:0043170-macromolecule metabolic process(L=3),GO:0044260-cellular macromolecule metabolic process(L=3),GO:0050794-regulation of cellular process(L=3),	GO:0005622-intracellular(L=3),	GO:0016772-transferase activity, transferring phosphorus-containing groups(L=3),	PFAM (WD40, SOCS_box), SMART (WD40, SOCS_box, SOCS)
ID=g16901	XP_002121859.1	83.4	199	32	1	1	198	1	199	3.7e-91	99.5	XP_002121859.1 ras-related protein M-Ras [Ciona intestinalis]	ciona intestinalis	ciona intestinalis;ciona;cionidae;phlebobranchia;enterogona;ascidiacea;tunicata;chordata;deuterostomia;bilateria;eumetazoa;metazoa;opisthokonta;eukaryota;cellular organisms;root	No	Yes	7719.ENSCINP00000034360	8.9e-92	341.7	MRAS	Animals	meNOG[21]	0A36J@biNOG,0DQTU@chorNOG,0VCZT@meNOG,13CV3@opiNOG,COG1100@NOG,KOG0395@euNOG	Muscle RAS oncogene homolog	GO:0006139-nucleobase-containing compound metabolic process(L=3),GO:0006725-cellular aromatic compound metabolic process(L=3),GO:0006793-phosphorus metabolic process(L=3),GO:0006996-organelle organization(L=3),GO:0007165-signal transduction(L=3),GO:0007275-multicellular organism development(L=3),GO:0019637-organophosphate metabolic process(L=3),GO:0030029-actin filament-based process(L=3),GO:0034…	GO:0005886-plasma membrane(L=3),GO:0071944-cell periphery(L=3),	GO:0000166-nucleotide binding(L=3),GO:0001882-nucleoside binding(L=3),GO:0016788-hydrolase activity, acting on ester bonds(L=3),GO:0016817-hydrolase activity, acting on acid anhydrides(L=3),GO:0032553-ribonucleotide binding(L=3),GO:0043168-anion binding(L=3),GO:1901265-nucleoside phosphate binding(L=3),	PFAM (Ras, Miro, Arf, GTP_EFTU), SMART (RAS)
ID=g35890.1	XP_018669007.1	33.7	1874	1061	37	1	1786	1	1781	2.2e-280	99.7	XP_018669007.1 E3 ubiquitin-protein ligase ubr3 [Ciona intestinalis]	ciona intestinalis	ciona intestinalis;ciona;cionidae;phlebobranchia;enterogona;ascidiacea;tunicata;chordata;deuterostomia;bilateria;eumetazoa;metazoa;opisthokonta;eukaryota;cellular organisms;root	No	Yes	7719.ENSCINP00000032647	2.3e-271	941.4	UBR3	Animals	meNOG[21]	09U9U@biNOG,0DGUW@chorNOG,0V590@meNOG,0XRM3@NOG,12NMQ@opiNOG,KOG1139@euNOG	Ubiquitin protein ligase E3 component n-recognin 3	GO:0001967-suckling behavior(L=3),GO:0006629-lipid metabolic process(L=3),GO:0006793-phosphorus metabolic process(L=3),GO:0007275-multicellular organism development(L=3),GO:0007635-chemosensory behavior(L=3),GO:0019538-protein metabolic process(L=3),GO:0019637-organophosphate metabolic process(L=3),GO:0034641-cellular nitrogen compound metabolic process(L=3),GO:0042439-ethanolamine-containing com…	GO:0031224-intrinsic component of membrane(L=3),	GO:0016788-hydrolase activity, acting on ester bonds(L=3),GO:0016879-ligase activity, forming carbon-nitrogen bonds(L=3),GO:0019787-ubiquitin-like protein transferase activity(L=3),GO:0043169-cation binding(L=3),	PFAM (zf-UBR), SMART (COIL, RING, ZnF_UBR1)
ID=g37068	XP_007905050.1	26.9	201	143	2	34	234	185	381	6.7e-16	77	XP_007905050.1 PREDICTED: solute carrier family 22 member 4-like isoform X1 [Callorhinchus milii]	callorhinchus milii	callorhinchus milii;callorhinchus;callorhinchidae;chimaeriformes;holocephali;chondrichthyes;gnathostomata;vertebrata;craniata;chordata;deuterostomia;bilateria;eumetazoa;metazoa;opisthokonta;eukaryota;cellular organisms;root	No	No	7719.ENSCINP00000017562	4.4e-22	110.5	SLC22A4	Eukaryotes	euNOG[57]	COG0477@NOG,KOG0255@euNOG	transporter	GO:0006082-organic acid metabolic process(L=3),GO:0006629-lipid metabolic process(L=3),GO:0006725-cellular aromatic compound metabolic process(L=3),GO:0006810-transport(L=3),GO:0034641-cellular nitrogen compound metabolic process(L=3),GO:0042168-heme metabolic process(L=3),GO:0042440-pigment metabolic process(L=3),GO:0042592-homeostatic process(L=3),GO:0044249-cellular biosynthetic process(L=3),G…	GO:0005622-intracellular(L=3),GO:0005886-plasma membrane(L=3),GO:0016324-apical plasma membrane(L=3),GO:0031224-intrinsic component of membrane(L=3),GO:0031253-cell projection membrane(L=3),GO:0042995-cell projection(L=3),GO:0043229-intracellular organelle(L=3),GO:0044424-intracellular part(L=3),GO:0044459-plasma membrane part(L=3),GO:0044463-cell projection part(L=3),GO:0045177-apical part of ce…	GO:0000166-nucleotide binding(L=3),GO:0001882-nucleoside binding(L=3),GO:0022804-active transmembrane transporter activity(L=3),GO:0022891-substrate-specific transmembrane transporter activity(L=3),GO:0032553-ribonucleotide binding(L=3),GO:0043168-anion binding(L=3),GO:1901265-nucleoside phosphate binding(L=3),GO:1901618-organic hydroxy compound transmembrane transporter activity(L=3),	PFAM (MFS_1, Sugar_tr, TRI12), SMART (TRANS)
ID=g35124.1	XP_007257544.1	34.3	233	138	5	44	265	80	308	2.1e-25	83.5	XP_007257544.1 non-POU domain-containing octamer-binding protein [Astyanax mexicanus]	astyanax mexicanus	astyanax mexicanus;astyanax;astyanax clade;characidae incertae sedis;characidae;characoidei;characiformes;characiphysae;otophysi;ostariophysi;otomorpha;clupeocephala;osteoglossocephalai;teleostei;neopterygii;actinopteri;actinopterygii;euteleostomi;teleostomi;gnathostomata;vertebrata;craniata;chordata;deuterostomia;bilateria;eumetazoa;metazoa;opisthokonta;eukaryota;cellular organisms;root	No	Yes	8128.ENSONIP00000025802	1.1e-25	122.5	NONO	Fishes	fiNOG[1]	09TWP@biNOG,0DQ70@chorNOG,0N7QR@fiNOG,0V8FF@meNOG,0XQA0@NOG,12S4J@opiNOG,1CZ8C@veNOG,KOG0115@euNOG	Non-POU domain containing, octamer-binding	NA	NA	GO:0000166-nucleotide binding(L=3),GO:0003676-nucleic acid binding(L=3),GO:1901265-nucleoside phosphate binding(L=3),	PFAM (RRM_1, NOPS), SMART (RRM, COIL)
ID=g21433	XP_026694453.1	39.7	1102	624	12	101	1182	1	1082	6.1e-205	67.9	XP_026694453.1 cadherin-23-like [Ciona intestinalis]	ciona intestinalis	ciona intestinalis;ciona;cionidae;phlebobranchia;enterogona;ascidiacea;tunicata;chordata;deuterostomia;bilateria;eumetazoa;metazoa;opisthokonta;eukaryota;cellular organisms;root	No	Yes	59729.ENSTGUP00000004357	1e-126	460.7	CDH23	Aves	aveNOG[1]	04JMK@aveNOG,09VIE@biNOG,0DIRM@chorNOG,0V5G3@meNOG,0XPEI@NOG,12N7V@opiNOG,1CTGP@veNOG,KOG1219@euNOG	Cadherin domain	GO:0006810-transport(L=3),GO:0019725-cellular homeostasis(L=3),GO:0042592-homeostatic process(L=3),GO:0044765-single-organism transport(L=3),GO:0048871-multicellular organismal homeostasis(L=3),GO:0050877-neurological system process(L=3),	GO:0005886-plasma membrane(L=3),GO:0031224-intrinsic component of membrane(L=3),GO:0071944-cell periphery(L=3),	GO:0043169-cation binding(L=3),	PFAM (Cadherin), SMART (CA, TRANS, SIGNAL)
ID=g38860	XP_018670548.1	51.8	485	166	7	1	457	353	797	2.6e-87	99.8	XP_018670548.1 DNA replication licensing factor MCM3-like [Ciona intestinalis]	ciona intestinalis	ciona intestinalis;ciona;cionidae;phlebobranchia;enterogona;ascidiacea;tunicata;chordata;deuterostomia;bilateria;eumetazoa;metazoa;opisthokonta;eukaryota;cellular organisms;root	No	Yes	7719.ENSCINP00000003001	6.1e-88	330.1	MCM3	Animals	meNOG[21]	0A1SA@biNOG,0DNS5@chorNOG,0VCN0@meNOG,12RDA@opiNOG,COG1241@NOG,KOG0479@euNOG	Minichromosome maintenance complex component 3	GO:0006139-nucleobase-containing compound metabolic process(L=3),GO:0006725-cellular aromatic compound metabolic process(L=3),GO:0006952-defense response(L=3),GO:0007049-cell cycle(L=3),GO:0007275-multicellular organism development(L=3),GO:0007548-sex differentiation(L=3),GO:0009611-response to wounding(L=3),GO:0022607-cellular component assembly(L=3),GO:0033554-cellular response to stress(L=3),G…	GO:0005622-intracellular(L=3),GO:0036387-pre-replicative complex(L=3),GO:0042555-MCM complex(L=3),GO:0043229-intracellular organelle(L=3),GO:0043232-intracellular non-membrane-bounded organelle(L=3),GO:0044424-intracellular part(L=3),GO:0044446-intracellular organelle part(L=3),GO:0070013-intracellular organelle lumen(L=3),	GO:0000166-nucleotide binding(L=3),GO:0001882-nucleoside binding(L=3),GO:0003676-nucleic acid binding(L=3),GO:0003682-chromatin binding(L=3),GO:0016817-hydrolase activity, acting on acid anhydrides(L=3),GO:0032553-ribonucleotide binding(L=3),GO:0043168-anion binding(L=3),GO:1901265-nucleoside phosphate binding(L=3),	PFAM (MCM, Mg_chelatase), SMART (MCM, AAA, COIL)
ID=g19073	XP_009861238.1	75.8	645	130	1	14	632	133	777	3.4e-298	93.6	XP_009861238.1 glycogen phosphorylase, brain form isoform X2 [Ciona intestinalis]	ciona intestinalis	ciona intestinalis;ciona;cionidae;phlebobranchia;enterogona;ascidiacea;tunicata;chordata;deuterostomia;bilateria;eumetazoa;metazoa;opisthokonta;eukaryota;cellular organisms;root	No	Yes	7719.ENSCINP00000013376	8.1e-299	1031.2	PYGL	Animals	meNOG[21]	09TCR@biNOG,0DEQ1@chorNOG,0V4BV@meNOG,12N63@opiNOG,COG0058@NOG,KOG2099@euNOG	Phosphorylase is an important allosteric enzyme in carbohydrate metabolism. Enzymes from different sources differ in their regulatory mechanisms and in their natural substrates. However, all known phosphorylases share catalytic and structural properties (By similarity)	GO:0001666-response to hypoxia(L=3),GO:0005975-carbohydrate metabolic process(L=3),GO:0006091-generation of precursor metabolites and energy(L=3),GO:0006793-phosphorus metabolic process(L=3),GO:0007049-cell cycle(L=3),GO:0007165-signal transduction(L=3),GO:0007275-multicellular organism development(L=3),GO:0010033-response to organic substance(L=3),GO:0010243-response to organonitrogen compound(L…	GO:0005622-intracellular(L=3),GO:0005886-plasma membrane(L=3),GO:0042995-cell projection(L=3),GO:0043229-intracellular organelle(L=3),GO:0044424-intracellular part(L=3),GO:0071944-cell periphery(L=3),GO:0097458-neuron part(L=3),	GO:0000166-nucleotide binding(L=3),GO:0001882-nucleoside binding(L=3),GO:0002054-nucleobase binding(L=3),GO:0005496-steroid binding(L=3),GO:0016757-transferase activity, transferring glycosyl groups(L=3),GO:0019842-vitamin binding(L=3),GO:0030170-pyridoxal phosphate binding(L=3),GO:0032553-ribonucleotide binding(L=3),GO:0042802-identical protein binding(L=3),GO:0043168-anion binding(L=3),GO:00431…	PFAM (Phosphorylase)
ID=g14469	XP_007431254.1	45.7	175	74	4	27	188	9	175	1.5e-30	69.5	XP_007431254.1 potassium voltage-gated channel subfamily B member 1-like [Python bivittatus]	python bivittatus	python bivittatus;python;pythonidae;henophidia;serpentes;toxicofera;episquamata;unidentata;bifurcata;squamata;lepidosauria;sauria;sauropsida;amniota;tetrapoda;dipnotetrapodomorpha;sarcopterygii;euteleostomi;teleostomi;gnathostomata;vertebrata;craniata;chordata;deuterostomia;bilateria;eumetazoa;metazoa;opisthokonta;eukaryota;cellular organisms;root	No	Yes	7719.ENSCINP00000033127	1.5e-37	161.8	KCNB2	Animals	meNOG[21]	0APPF@biNOG,0DK0P@chorNOG,0W20N@meNOG,14FC1@opiNOG,COG1226@NOG,KOG3713@euNOG	Potassium voltage-gated channel, Shab-related subfamily, member	GO:0006810-transport(L=3),GO:0022607-cellular component assembly(L=3),GO:0032879-regulation of localization(L=3),GO:0043933-macromolecular complex subunit organization(L=3),GO:0044765-single-organism transport(L=3),GO:0050794-regulation of cellular process(L=3),GO:0070271-protein complex biogenesis(L=3),GO:0071804-cellular potassium ion transport(L=3),	GO:0005886-plasma membrane(L=3),GO:0031224-intrinsic component of membrane(L=3),GO:0031226-intrinsic component of plasma membrane(L=3),GO:0044459-plasma membrane part(L=3),GO:0071944-cell periphery(L=3),	GO:0022803-passive transmembrane transporter activity(L=3),GO:0022891-substrate-specific transmembrane transporter activity(L=3),	PFAM (K_tetra), SMART (BTB, COIL, TRANS)
ID=g35938.1	XP_018672593.2	39.8	493	235	6	36	525	31	464	3.7e-80	86.9	XP_018672593.2 somatostatin receptor type 2-like isoform X1 [Ciona intestinalis]	ciona intestinalis	ciona intestinalis;ciona;cionidae;phlebobranchia;enterogona;ascidiacea;tunicata;chordata;deuterostomia;bilateria;eumetazoa;metazoa;opisthokonta;eukaryota;cellular organisms;root	No	Yes	51511.ENSCSAVP00000002964	3.8e-71	274.6	SSTR2	Animals	meNOG[21]	09V5H@biNOG,0DGEK@chorNOG,0V655@meNOG,0XRW9@NOG,13JMY@opiNOG,KOG3656@euNOG	somatostatin receptor	GO:0001775-cell activation(L=3),GO:0003012-muscle system process(L=3),GO:0006082-organic acid metabolic process(L=3),GO:0006629-lipid metabolic process(L=3),GO:0006793-phosphorus metabolic process(L=3),GO:0006928-movement of cell or subcellular component(L=3),GO:0006935-chemotaxis(L=3),GO:0007165-signal transduction(L=3),GO:0007267-cell-cell signaling(L=3),GO:0007275-multicellular organism develo…	GO:0005622-intracellular(L=3),GO:0005886-plasma membrane(L=3),GO:0031090-organelle membrane(L=3),GO:0031224-intrinsic component of membrane(L=3),GO:0031226-intrinsic component of plasma membrane(L=3),GO:0031253-cell projection membrane(L=3),GO:0042995-cell projection(L=3),GO:0043229-intracellular organelle(L=3),GO:0044424-intracellular part(L=3),GO:0044441-ciliary part(L=3),GO:0044446-intracellul…	GO:0001653-peptide receptor activity(L=3),GO:0004888-transmembrane signaling receptor activity(L=3),GO:0016772-transferase activity, transferring phosphorus-containing groups(L=3),GO:0030594-neurotransmitter receptor activity(L=3),	PFAM (7tm_1, 7TM_GPCR_Srsx, 7TM_GPCR_Srx, 7TM_GPCR_Srv, 7TM_GPCR_Srw), SMART (TRANS)
ID=g22056	XP_009857533.1	58.9	297	120	2	8	302	1	297	7.2e-94	95.8	XP_009857533.1 retinol dehydrogenase 14 isoform X1 [Ciona intestinalis]	ciona intestinalis	ciona intestinalis;ciona;cionidae;phlebobranchia;enterogona;ascidiacea;tunicata;chordata;deuterostomia;bilateria;eumetazoa;metazoa;opisthokonta;eukaryota;cellular organisms;root	No	Yes	7719.ENSCINP00000002999	4.1e-88	330.1	RDH12	Animals	meNOG[21]	09WKN@biNOG,0DFZ6@chorNOG,0V7JA@meNOG,12TKG@opiNOG,COG1028@NOG,KOG1208@euNOG	retinol dehydrogenase	GO:0006081-cellular aldehyde metabolic process(L=3),GO:0006629-lipid metabolic process(L=3),GO:0006810-transport(L=3),GO:0007165-signal transduction(L=3),GO:0008104-protein localization(L=3),GO:0009314-response to radiation(L=3),GO:0009581-detection of external stimulus(L=3),GO:0009582-detection of abiotic stimulus(L=3),GO:0010817-regulation of hormone levels(L=3),GO:0023051-regulation of signali…	GO:0005622-intracellular(L=3),GO:0005789-endoplasmic reticulum membrane(L=3),GO:0012505-endomembrane system(L=3),GO:0031090-organelle membrane(L=3),GO:0031224-intrinsic component of membrane(L=3),GO:0042175-nuclear outer membrane-endoplasmic reticulum membrane network(L=3),GO:0043229-intracellular organelle(L=3),GO:0044424-intracellular part(L=3),GO:0044446-intracellular organelle part(L=3),GO:00…	GO:0000166-nucleotide binding(L=3),GO:0003676-nucleic acid binding(L=3),GO:0016614-oxidoreductase activity, acting on CH-OH group of donors(L=3),GO:0016627-oxidoreductase activity, acting on the CH-CH group of donors(L=3),GO:0016903-oxidoreductase activity, acting on the aldehyde or oxo group of donors(L=3),GO:1901265-nucleoside phosphate binding(L=3),	PFAM (adh_short, KR, Epimerase), SMART (TRANS, SIGNAL)
ID=g12736	XP_026690148.1	42.2	185	101	2	135	319	111	289	6.6e-37	56.4	XP_026690148.1 glutathione-specific gamma-glutamylcyclotransferase 1-like [Ciona intestinalis]	ciona intestinalis	ciona intestinalis;ciona;cionidae;phlebobranchia;enterogona;ascidiacea;tunicata;chordata;deuterostomia;bilateria;eumetazoa;metazoa;opisthokonta;eukaryota;cellular organisms;root	No	Yes	51511.ENSCSAVP00000012692	2.4e-38	164.9	CHAC1	Animals	meNOG[21]	0A5IM@biNOG,0DS4S@chorNOG,0VFB3@meNOG,13PF3@opiNOG,COG3703@NOG,KOG3182@euNOG	ChaC, cation transport regulator homolog 1 (E. coli)	GO:0007165-signal transduction(L=3),GO:0007275-multicellular organism development(L=3),GO:0008219-cell death(L=3),GO:0010033-response to organic substance(L=3),GO:0019222-regulation of metabolic process(L=3),GO:0023051-regulation of signaling(L=3),GO:0033554-cellular response to stress(L=3),GO:0035966-response to topologically incorrect protein(L=3),GO:0048519-negative regulation of biological pr…	GO:0005622-intracellular(L=3),GO:0043229-intracellular organelle(L=3),GO:0043232-intracellular non-membrane-bounded organelle(L=3),GO:0044424-intracellular part(L=3),	GO:0005102-receptor binding(L=3),	PFAM (ChaC)
ID=g27992	XP_013882335.1	42.6	122	62	3	1	115	24	144	2.9e-20	52	XP_013882335.1 PREDICTED: insulin receptor-like [Austrofundulus limnaeus]	austrofundulus limnaeus	austrofundulus limnaeus;austrofundulus;rivulidae;aplocheiloidei;cyprinodontiformes;atherinomorphae;ovalentaria;percomorphaceae;euacanthomorphacea;acanthomorphata;ctenosquamata;eurypterygia;neoteleostei;euteleosteomorpha;clupeocephala;osteoglossocephalai;teleostei;neopterygii;actinopteri;actinopterygii;euteleostomi;teleostomi;gnathostomata;vertebrata;craniata;chordata;deuterostomia;bilateria;eumet…	No	No	51511.ENSCSAVP00000003640	4.2e-26	123.6	INSR	Animals	meNOG[21]	09TJ5@biNOG,0DEVU@chorNOG,0V4I4@meNOG,12N8V@opiNOG,COG0515@NOG,KOG4258@euNOG	Tyrosine-protein kinase receptor	GO:0005975-carbohydrate metabolic process(L=3),GO:0006793-phosphorus metabolic process(L=3),GO:0006928-movement of cell or subcellular component(L=3),GO:0006935-chemotaxis(L=3),GO:0006979-response to oxidative stress(L=3),GO:0006996-organelle organization(L=3),GO:0007028-cytoplasm organization(L=3),GO:0007163-establishment or maintenance of cell polarity(L=3),GO:0007165-signal transduction(L=3),G…	GO:0005622-intracellular(L=3),GO:0005886-plasma membrane(L=3),GO:0031090-organelle membrane(L=3),GO:0031224-intrinsic component of membrane(L=3),GO:0031226-intrinsic component of plasma membrane(L=3),GO:0042995-cell projection(L=3),GO:0043229-intracellular organelle(L=3),GO:0044424-intracellular part(L=3),GO:0044446-intracellular organelle part(L=3),GO:0044459-plasma membrane part(L=3),GO:0071944…	GO:0000166-nucleotide binding(L=3),GO:0001882-nucleoside binding(L=3),GO:0004716-signal transducer, downstream of receptor, with protein tyrosine kinase activity(L=3),GO:0004857-enzyme inhibitor activity(L=3),GO:0004888-transmembrane signaling receptor activity(L=3),GO:0005102-receptor binding(L=3),GO:0016705-oxidoreductase activity, acting on paired donors, with incorporation or reduction of mol…	PFAM (Recep_L_domain, Pkinase_Tyr, Pkinase, Furin-like, fn3), SMART (FN3, TRANS, FU, TyrKc, SIGNAL, STYKc)
ID=g35442	XP_016993525.1	38.9	229	113	6	2	219	30	242	3.2e-35	97.3	XP_016993525.1 PREDICTED: guanine nucleotide exchange factor DBS-like [Drosophila takahashii]	drosophila takahashii	drosophila takahashii;takahashii subgroup;melanogaster group;sophophora;drosophila;drosophilini;drosophilinae;drosophilidae;ephydroidea;acalyptratae;schizophora;cyclorrhapha;eremoneura;muscomorpha;brachycera;diptera;holometabola;neoptera;pterygota;dicondylia;insecta;hexapoda;pancrustacea;mandibulata;arthropoda;panarthropoda;ecdysozoa;protostomia;bilateria;eumetazoa;metazoa;opisthokonta;eukaryota;…	No	No	7719.ENSCINP00000032472	1.6e-44	184.9	MCF2L	Animals	meNOG[21]	0B43P@biNOG,0E835@chorNOG,0IPNH@euNOG,0WGJR@meNOG,0XNYV@NOG,13CJC@opiNOG	mcf.2 cell line derived transforming sequence-like	GO:0006793-phosphorus metabolic process(L=3),GO:0007165-signal transduction(L=3),GO:0008104-protein localization(L=3),GO:0008219-cell death(L=3),GO:0010033-response to organic substance(L=3),GO:0019222-regulation of metabolic process(L=3),GO:0019538-protein metabolic process(L=3),GO:0023051-regulation of signaling(L=3),GO:0043170-macromolecule metabolic process(L=3),GO:0044093-positive regulation…	GO:0005622-intracellular(L=3),GO:0005886-plasma membrane(L=3),GO:0030027-lamellipodium(L=3),GO:0031252-cell leading edge(L=3),GO:0042995-cell projection(L=3),GO:0043229-intracellular organelle(L=3),GO:0044424-intracellular part(L=3),GO:0044446-intracellular organelle part(L=3),GO:0070013-intracellular organelle lumen(L=3),GO:0071944-cell periphery(L=3),	GO:0005088-Ras guanyl-nucleotide exchange factor activity(L=3),GO:0005543-phospholipid binding(L=3),GO:0016788-hydrolase activity, acting on ester bonds(L=3),GO:0043168-anion binding(L=3),GO:0060589-nucleoside-triphosphatase regulator activity(L=3),	PFAM (RhoGEF, PH, SH3_1, Spectrin, SH3_2, CRAL_TRIO), SMART (RhoGEF, PH, SPEC, SEC14, SH3, COIL)
ID=g37497	sp|Q0P4K0|OSGP2_XENTR	39.4	284	157	4	3	275	1	280	2.3e-52	98.2	sp|Q0P4K0|OSGP2_XENTR Probable tRNA N6-adenosine threonylcarbamoyltransferase, mitochondrial OS=Xenopus tropicalis OX=8364 GN=osgepl1 PE=2 SV=2	xenopus tropicalis	xenopus tropicalis;silurana;xenopus;xenopodinae;pipidae;pipoidea;anura;batrachia;amphibia;tetrapoda;dipnotetrapodomorpha;sarcopterygii;euteleostomi;teleostomi;gnathostomata;vertebrata;craniata;chordata;deuterostomia;bilateria;eumetazoa;metazoa;opisthokonta;eukaryota;cellular organisms;root	No	Yes	7719.ENSCINP00000026448	1.4e-55	221.9	OSGEPL1	Animals	meNOG[21]	09U36@biNOG,0DFCX@chorNOG,0V528@meNOG,12TIN@opiNOG,COG0533@NOG,KOG2707@euNOG	O-sialoglycoprotein endopeptidase-like 1	GO:0006139-nucleobase-containing compound metabolic process(L=3),GO:0006725-cellular aromatic compound metabolic process(L=3),GO:0034641-cellular nitrogen compound metabolic process(L=3),GO:0043170-macromolecule metabolic process(L=3),GO:0044260-cellular macromolecule metabolic process(L=3),GO:0044281-small molecule metabolic process(L=3),GO:0046483-heterocycle metabolic process(L=3),GO:0055086-n…	GO:0005622-intracellular(L=3),GO:0043229-intracellular organelle(L=3),GO:0044424-intracellular part(L=3),	GO:0008233-peptidase activity(L=3),	PFAM (Peptidase_M22)
ID=g9377	XP_002128542.1	72.6	175	48	0	7	181	8	182	1.7e-69	72	XP_002128542.1 heterogeneous nuclear ribonucleoprotein A1 isoform X1 [Ciona intestinalis]	ciona intestinalis	ciona intestinalis;ciona;cionidae;phlebobranchia;enterogona;ascidiacea;tunicata;chordata;deuterostomia;bilateria;eumetazoa;metazoa;opisthokonta;eukaryota;cellular organisms;root	No	Yes	7719.ENSCINP00000012771	1.2e-69	268.5	HNRNPA2B1	Animals	meNOG[21]	0V54M@meNOG,12QWP@opiNOG,COG0724@NOG,KOG0118@euNOG	heterogeneous nuclear ribonucleoprotein	GO:0006139-nucleobase-containing compound metabolic process(L=3),GO:0006403-RNA localization(L=3),GO:0006725-cellular aromatic compound metabolic process(L=3),GO:0006810-transport(L=3),GO:0006996-organelle organization(L=3),GO:0007049-cell cycle(L=3),GO:0007275-multicellular organism development(L=3),GO:0007276-gamete generation(L=3),GO:0007548-sex differentiation(L=3),GO:0007568-aging(L=3),GO:00…	GO:0005622-intracellular(L=3),GO:0042995-cell projection(L=3),GO:0043229-intracellular organelle(L=3),GO:0043232-intracellular non-membrane-bounded organelle(L=3),GO:0044424-intracellular part(L=3),GO:0044446-intracellular organelle part(L=3),GO:0070013-intracellular organelle lumen(L=3),GO:0097458-neuron part(L=3),	GO:0000166-nucleotide binding(L=3),GO:0003676-nucleic acid binding(L=3),GO:0022891-substrate-specific transmembrane transporter activity(L=3),GO:1901265-nucleoside phosphate binding(L=3),	PFAM (RRM_1, HnRNPA1), SMART (RRM)
ID=g30147.1	XP_004227499.1	57.1	480	197	3	10	480	13	492	1.5e-157	92.5	XP_004227499.1 protein disulfide-isomerase 2 isoform X8 [Ciona intestinalis]	ciona intestinalis	ciona intestinalis;ciona;cionidae;phlebobranchia;enterogona;ascidiacea;tunicata;chordata;deuterostomia;bilateria;eumetazoa;metazoa;opisthokonta;eukaryota;cellular organisms;root	No	Yes	51511.ENSCSAVP00000019062	8.1e-166	589	P4HB	Animals	meNOG[21]	09UNI@biNOG,0DJ22@chorNOG,0V5N3@meNOG,12P44@opiNOG,COG0526@NOG,KOG0190@euNOG	protein disulfide isomerase family A, member 2	GO:0006082-organic acid metabolic process(L=3),GO:0006520-cellular amino acid metabolic process(L=3),GO:0006575-cellular modified amino acid metabolic process(L=3),GO:0006629-lipid metabolic process(L=3),GO:0007165-signal transduction(L=3),GO:0007275-multicellular organism development(L=3),GO:0009653-anatomical structure morphogenesis(L=3),GO:0010033-response to organic substance(L=3),GO:0018904-…	GO:0005578-proteinaceous extracellular matrix(L=3),GO:0005581-collagen trimer(L=3),GO:0005615-extracellular space(L=3),GO:0005622-intracellular(L=3),GO:0005886-plasma membrane(L=3),GO:0009986-cell surface(L=3),GO:0012505-endomembrane system(L=3),GO:0031967-organelle envelope(L=3),GO:0031975-envelope(L=3),GO:0031982-vesicle(L=3),GO:0043229-intracellular organelle(L=3),GO:0044297-cell body(L=3),GO:…	GO:0016667-oxidoreductase activity, acting on a sulfur group of donors(L=3),GO:0016701-oxidoreductase activity, acting on single donors with incorporation of molecular oxygen(L=3),GO:0016705-oxidoreductase activity, acting on paired donors, with incorporation or reduction of molecular oxygen(L=3),GO:0016746-transferase activity, transferring acyl groups(L=3),GO:0016757-transferase activity, trans…	PFAM (Thioredoxin, Calsequestrin), SMART (SIGNAL)
ID=g14506	XP_002127439.1	50.6	263	130	0	14	276	10	272	3.6e-77	84.8	XP_002127439.1 blood vessel epicardial substance-B-like [Ciona intestinalis]	ciona intestinalis	ciona intestinalis;ciona;cionidae;phlebobranchia;enterogona;ascidiacea;tunicata;chordata;deuterostomia;bilateria;eumetazoa;metazoa;opisthokonta;eukaryota;cellular organisms;root	No	Yes	51511.ENSCSAVP00000000430	4.2e-80	303.5	BVES	Animals	meNOG[21]	09VN4@biNOG,0DJZ6@chorNOG,0IGHK@euNOG,0V9GJ@meNOG,0ZTIT@NOG,12T79@opiNOG	Popeye domain containing	GO:0006810-transport(L=3),GO:0007275-multicellular organism development(L=3),GO:0009653-anatomical structure morphogenesis(L=3),GO:0009888-tissue development(L=3),GO:0019222-regulation of metabolic process(L=3),GO:0022607-cellular component assembly(L=3),GO:0023051-regulation of signaling(L=3),GO:0031589-cell-substrate adhesion(L=3),GO:0034330-cell junction organization(L=3),GO:0040012-regulation…	GO:0005886-plasma membrane(L=3),GO:0031224-intrinsic component of membrane(L=3),GO:0043296-apical junction complex(L=3),GO:0044459-plasma membrane part(L=3),GO:0070160-occluding junction(L=3),GO:0071944-cell periphery(L=3),	NA	PFAM (Popeye), SMART (TRANS)
ID=g17627	XP_013366295.1	33.2	184	115	4	66	243	125	306	1.5e-12	69.8	XP_013366295.1 PREDICTED: sodium-dependent glucose transporter 1-like isoform X3 [Chinchilla lanigera]	chinchilla lanigera	chinchilla lanigera;chinchilla;chinchillidae;hystricomorpha;rodentia;glires;euarchontoglires;boreoeutheria;eutheria;theria;mammalia;amniota;tetrapoda;dipnotetrapodomorpha;sarcopterygii;euteleostomi;teleostomi;gnathostomata;vertebrata;craniata;chordata;deuterostomia;bilateria;eumetazoa;metazoa;opisthokonta;eukaryota;cellular organisms;root	No	No	7719.ENSCINP00000002931	2.3e-36	157.9	KIAA1919	Animals	meNOG[21]	0A1SU@biNOG,0DPF1@chorNOG,0IG4W@euNOG,0VCGV@meNOG,0Y4JH@NOG,12RTA@opiNOG	Sodium-dependent glucose transporter	GO:0006810-transport(L=3),GO:0044765-single-organism transport(L=3),	GO:0005886-plasma membrane(L=3),GO:0016324-apical plasma membrane(L=3),GO:0031224-intrinsic component of membrane(L=3),GO:0044459-plasma membrane part(L=3),GO:0045177-apical part of cell(L=3),GO:0071944-cell periphery(L=3),	GO:0015144-carbohydrate transmembrane transporter activity(L=3),GO:0022804-active transmembrane transporter activity(L=3),GO:0022891-substrate-specific transmembrane transporter activity(L=3),	PFAM (MFS_1), SMART (TRANS)
ID=g28941	XP_020461143.1	41.5	164	87	3	159	320	21	177	2.1e-27	50.3	XP_020461143.1 G protein-activated inward rectifier potassium channel 1-like isoform X2 [Monopterus albus]	monopterus albus	monopterus albus;monopterus;synbranchidae;synbranchoidei;synbranchiformes;anabantaria;percomorphaceae;euacanthomorphacea;acanthomorphata;ctenosquamata;eurypterygia;neoteleostei;euteleosteomorpha;clupeocephala;osteoglossocephalai;teleostei;neopterygii;actinopteri;actinopterygii;euteleostomi;teleostomi;gnathostomata;vertebrata;craniata;chordata;deuterostomia;bilateria;eumetazoa;metazoa;opisthokonta…	No	Yes	51511.ENSCSAVP00000004317	3.3e-40	171	KCNJ6	Animals	meNOG[21]	09WVR@biNOG,0DI5W@chorNOG,0V8SK@meNOG,0XQ62@NOG,12P9R@opiNOG,KOG3827@euNOG	Potassium inwardly-rectifying channel, subfamily J, member	GO:0003012-muscle system process(L=3),GO:0003013-circulatory system process(L=3),GO:0006793-phosphorus metabolic process(L=3),GO:0006810-transport(L=3),GO:0007267-cell-cell signaling(L=3),GO:0007275-multicellular organism development(L=3),GO:0009653-anatomical structure morphogenesis(L=3),GO:0010033-response to organic substance(L=3),GO:0010243-response to organonitrogen compound(L=3),GO:0019222-…	GO:0005622-intracellular(L=3),GO:0005886-plasma membrane(L=3),GO:0009897-external side of plasma membrane(L=3),GO:0009986-cell surface(L=3),GO:0016323-basolateral plasma membrane(L=3),GO:0031090-organelle membrane(L=3),GO:0031224-intrinsic component of membrane(L=3),GO:0031226-intrinsic component of plasma membrane(L=3),GO:0031982-vesicle(L=3),GO:0042995-cell projection(L=3),GO:0043229-intracellu…	GO:0000166-nucleotide binding(L=3),GO:0001882-nucleoside binding(L=3),GO:0001965-G-protein alpha-subunit binding(L=3),GO:0003676-nucleic acid binding(L=3),GO:0016248-channel inhibitor activity(L=3),GO:0016772-transferase activity, transferring phosphorus-containing groups(L=3),GO:0022803-passive transmembrane transporter activity(L=3),GO:0022891-substrate-specific transmembrane transporter activi…	PFAM (IRK, IRK_N), SMART (TRANS, COIL)
ID=g5360	XP_002127840.1	47.5	101	53	0	1	101	1	101	2.1e-18	99	XP_002127840.1 mitochondrial import receptor subunit TOM22 homolog [Ciona intestinalis]	ciona intestinalis	ciona intestinalis;ciona;cionidae;phlebobranchia;enterogona;ascidiacea;tunicata;chordata;deuterostomia;bilateria;eumetazoa;metazoa;opisthokonta;eukaryota;cellular organisms;root	No	Yes	51511.ENSCSAVP00000019641	5.5e-21	105.5	TOMM22	Animals	meNOG[21]	0A8C6@biNOG,0DUXR@chorNOG,0VJ80@meNOG,122K3@NOG,13WT5@opiNOG,KOG4111@euNOG	translocase of outer mitochondrial membrane 22 homolog (yeast)	GO:0006810-transport(L=3),GO:0006996-organelle organization(L=3),GO:0007275-multicellular organism development(L=3),GO:0008104-protein localization(L=3),GO:0009653-anatomical structure morphogenesis(L=3),GO:0019538-protein metabolic process(L=3),GO:0040008-regulation of growth(L=3),GO:0043170-macromolecule metabolic process(L=3),GO:0044260-cellular macromolecule metabolic process(L=3),GO:0044765-…	GO:0005622-intracellular(L=3),GO:0031090-organelle membrane(L=3),GO:0031224-intrinsic component of membrane(L=3),GO:0031967-organelle envelope(L=3),GO:0031975-envelope(L=3),GO:0043229-intracellular organelle(L=3),GO:0044424-intracellular part(L=3),GO:0044446-intracellular organelle part(L=3),	GO:0008565-protein transporter activity(L=3),GO:0022804-active transmembrane transporter activity(L=3),GO:0022891-substrate-specific transmembrane transporter activity(L=3),	PFAM (Tom22), SMART (TRANS)
ID=g1027	XP_002127021.1	48.3	319	164	1	1	319	60	377	7e-87	95.8	XP_002127021.1 phospholipase ABHD3 [Ciona intestinalis]	ciona intestinalis	ciona intestinalis;ciona;cionidae;phlebobranchia;enterogona;ascidiacea;tunicata;chordata;deuterostomia;bilateria;eumetazoa;metazoa;opisthokonta;eukaryota;cellular organisms;root	No	Yes	7719.ENSCINP00000015883	1.7e-87	328.2	ABHD3	Animals	meNOG[21]	09TCE@biNOG,0DEPN@chorNOG,0V4BK@meNOG,12T7U@opiNOG,COG0429@NOG,KOG1838@euNOG	Abhydrolase domain containing	GO:0006629-lipid metabolic process(L=3),GO:0006810-transport(L=3),GO:0022406-membrane docking(L=3),GO:0032940-secretion by cell(L=3),GO:0044765-single-organism transport(L=3),GO:0051649-establishment of localization in cell(L=3),	GO:0031224-intrinsic component of membrane(L=3),	GO:0016788-hydrolase activity, acting on ester bonds(L=3),	PFAM (Abhydrolase_1), SMART (TRANS)
ID=g8587	sp|Q8VCS3|XYLK_MOUSE	57.8	341	116	7	30	347	66	401	5.2e-105	90.1	sp|Q8VCS3|XYLK_MOUSE Glycosaminoglycan xylosylkinase OS=Mus musculus OX=10090 GN=Fam20b PE=1 SV=1	mus musculus	mus musculus;mus;mus;murinae;muridae;muroidea;myomorpha;rodentia;glires;euarchontoglires;boreoeutheria;eutheria;theria;mammalia;amniota;tetrapoda;dipnotetrapodomorpha;sarcopterygii;euteleostomi;teleostomi;gnathostomata;vertebrata;craniata;chordata;deuterostomia;bilateria;eumetazoa;metazoa;opisthokonta;eukaryota;cellular organisms;root	No	Yes	51511.ENSCSAVP00000001659	7e-116	422.5	FAM20B	Animals	meNOG[21]	09UK5@biNOG,0DFVT@chorNOG,0V5JE@meNOG,0XQEJ@NOG,12R04@opiNOG,KOG3829@euNOG	Family with sequence similarity 20, member	GO:0006793-phosphorus metabolic process(L=3),GO:0007275-multicellular organism development(L=3),GO:0009653-anatomical structure morphogenesis(L=3),GO:0019538-protein metabolic process(L=3),GO:0043170-macromolecule metabolic process(L=3),GO:0044249-cellular biosynthetic process(L=3),GO:0044260-cellular macromolecule metabolic process(L=3),GO:1901135-carbohydrate derivative metabolic process(L=3),G…	GO:0005622-intracellular(L=3),GO:0012505-endomembrane system(L=3),GO:0031090-organelle membrane(L=3),GO:0031224-intrinsic component of membrane(L=3),GO:0043229-intracellular organelle(L=3),GO:0044424-intracellular part(L=3),GO:0044446-intracellular organelle part(L=3),	GO:0000166-nucleotide binding(L=3),GO:0001882-nucleoside binding(L=3),GO:0016772-transferase activity, transferring phosphorus-containing groups(L=3),GO:0032553-ribonucleotide binding(L=3),GO:0043168-anion binding(L=3),GO:1901265-nucleoside phosphate binding(L=3),	PFAM (DUF1193), SMART (TRANS)
ID=g30350	XP_025020775.1	22.4	509	325	13	52	512	126	612	3.2e-15	62	XP_025020775.1 codanin-1 isoform X3 [Python bivittatus]	python bivittatus	python bivittatus;python;pythonidae;henophidia;serpentes;toxicofera;episquamata;unidentata;bifurcata;squamata;lepidosauria;sauria;sauropsida;amniota;tetrapoda;dipnotetrapodomorpha;sarcopterygii;euteleostomi;teleostomi;gnathostomata;vertebrata;craniata;chordata;deuterostomia;bilateria;eumetazoa;metazoa;opisthokonta;eukaryota;cellular organisms;root	No	Yes	13735.ENSPSIP00000008939	1.1e-17	97.4	CDAN1	Animals	meNOG[21]	0A1FK@biNOG,0DP3A@chorNOG,0IGHV@euNOG,0VBI6@meNOG,0XXWY@NOG,13I50@opiNOG,1CY19@veNOG	codanin 1	GO:0006139-nucleobase-containing compound metabolic process(L=3),GO:0006725-cellular aromatic compound metabolic process(L=3),GO:0006793-phosphorus metabolic process(L=3),GO:0006996-organelle organization(L=3),GO:0007267-cell-cell signaling(L=3),GO:0007275-multicellular organism development(L=3),GO:0007635-chemosensory behavior(L=3),GO:0009653-anatomical structure morphogenesis(L=3),GO:0009888-ti…	GO:0005622-intracellular(L=3),GO:0031224-intrinsic component of membrane(L=3),GO:0043229-intracellular organelle(L=3),GO:0044424-intracellular part(L=3),	GO:0016772-transferase activity, transferring phosphorus-containing groups(L=3),	SMART (TRANS, COIL)
ID=g26107	sp|P14315|CAPZB_CHICK	66.8	268	65	1	5	248	3	270	2.5e-98	98	sp|P14315|CAPZB_CHICK F-actin-capping protein subunit beta isoforms 1 and 2 OS=Gallus gallus OX=9031 GN=CAPZB PE=1 SV=3	gallus gallus	gallus gallus;gallus;phasianinae;phasianidae;galliformes;galloanserae;neognathae;aves;coelurosauria;theropoda;saurischia;dinosauria;archosauria;archelosauria;sauria;sauropsida;amniota;tetrapoda;dipnotetrapodomorpha;sarcopterygii;euteleostomi;teleostomi;gnathostomata;vertebrata;craniata;chordata;deuterostomia;bilateria;eumetazoa;metazoa;opisthokonta;eukaryota;cellular organisms;root	No	Yes	51511.ENSCSAVP00000015430	5.8e-109	399.1	CAPZB	Animals	meNOG[21]	09VTZ@biNOG,0DJ0P@chorNOG,0V8KI@meNOG,0XQYD@NOG,12QN8@opiNOG,KOG3174@euNOG	Capping protein (Actin filament) muscle Z-line, beta	GO:0006810-transport(L=3),GO:0006928-movement of cell or subcellular component(L=3),GO:0006996-organelle organization(L=3),GO:0007275-multicellular organism development(L=3),GO:0007276-gamete generation(L=3),GO:0007548-sex differentiation(L=3),GO:0009566-fertilization(L=3),GO:0009611-response to wounding(L=3),GO:0009653-anatomical structure morphogenesis(L=3),GO:0022412-cellular process involved …	GO:0005622-intracellular(L=3),GO:0030027-lamellipodium(L=3),GO:0031252-cell leading edge(L=3),GO:0042995-cell projection(L=3),GO:0043229-intracellular organelle(L=3),GO:0043232-intracellular non-membrane-bounded organelle(L=3),GO:0044291-cell-cell contact zone(L=3),GO:0044424-intracellular part(L=3),GO:0044446-intracellular organelle part(L=3),GO:0071944-cell periphery(L=3),	GO:0008092-cytoskeletal protein binding(L=3),	PFAM (F_actin_cap_B)
ID=g17157	XP_018666920.1	31.6	313	190	9	79	377	178	480	7.6e-37	78.9	XP_018666920.1 growth/differentiation factor 8 [Ciona intestinalis]	ciona intestinalis	ciona intestinalis;ciona;cionidae;phlebobranchia;enterogona;ascidiacea;tunicata;chordata;deuterostomia;bilateria;eumetazoa;metazoa;opisthokonta;eukaryota;cellular organisms;root	No	Yes	7719.ENSCINP00000010102	3.1e-37	161.4	GDF11	Animals	meNOG[21]	09ZBE@biNOG,0DKTU@chorNOG,0VA8K@meNOG,0XT8Z@NOG,13I60@opiNOG,KOG3900@euNOG	growth differentiation factor	GO:0003012-muscle system process(L=3),GO:0007165-signal transduction(L=3),GO:0007275-multicellular organism development(L=3),GO:0009266-response to temperature stimulus(L=3),GO:0009408-response to heat(L=3),GO:0009611-response to wounding(L=3),GO:0009629-response to gravity(L=3),GO:0009653-anatomical structure morphogenesis(L=3),GO:0009725-response to hormone(L=3),GO:0009888-tissue development(L=…	GO:0005615-extracellular space(L=3),GO:0005622-intracellular(L=3),GO:0044424-intracellular part(L=3),	GO:0005102-receptor binding(L=3),GO:0005539-glycosaminoglycan binding(L=3),GO:0008201-heparin binding(L=3),GO:0043168-anion binding(L=3),	PFAM (TGF_beta, TGFb_propeptide), SMART (TGFB, SIGNAL, TRANS)
ID=g11272	sp|Q5ZKL7|BIN2_CHICK	32.9	246	165	0	4	249	7	252	2.6e-33	63.7	sp|Q5ZKL7|BIN2_CHICK Bridging integrator 2 OS=Gallus gallus OX=9031 GN=BIN2 PE=2 SV=1	gallus gallus	gallus gallus;gallus;phasianinae;phasianidae;galliformes;galloanserae;neognathae;aves;coelurosauria;theropoda;saurischia;dinosauria;archosauria;archelosauria;sauria;sauropsida;amniota;tetrapoda;dipnotetrapodomorpha;sarcopterygii;euteleostomi;teleostomi;gnathostomata;vertebrata;craniata;chordata;deuterostomia;bilateria;eumetazoa;metazoa;opisthokonta;eukaryota;cellular organisms;root	No	Yes	51511.ENSCSAVP00000012218	9.5e-66	256.1	AMPH	Eukaryotes	euNOG[57]	0XQXT@NOG,KOG3771@euNOG	bridging integrator	GO:0001505-regulation of neurotransmitter levels(L=3),GO:0003012-muscle system process(L=3),GO:0003013-circulatory system process(L=3),GO:0006139-nucleobase-containing compound metabolic process(L=3),GO:0006725-cellular aromatic compound metabolic process(L=3),GO:0006810-transport(L=3),GO:0006928-movement of cell or subcellular component(L=3),GO:0006935-chemotaxis(L=3),GO:0006996-organelle organi…	GO:0005622-intracellular(L=3),GO:0005886-plasma membrane(L=3),GO:0008021-synaptic vesicle(L=3),GO:0030427-site of polarized growth(L=3),GO:0030672-synaptic vesicle membrane(L=3),GO:0031090-organelle membrane(L=3),GO:0031982-vesicle(L=3),GO:0032153-cell division site(L=3),GO:0032155-cell division site part(L=3),GO:0042995-cell projection(L=3),GO:0043229-intracellular organelle(L=3),GO:0043232-intr…	GO:0005543-phospholipid binding(L=3),GO:0019899-enzyme binding(L=3),GO:0019904-protein domain specific binding(L=3),GO:0043168-anion binding(L=3),	PFAM (BAR, SH3_2, SH3_1), SMART (COIL, BAR, SH3)
ID=g2819	XP_004226086.1	70.8	497	121	5	1	479	1	491	1.9e-173	97.6	XP_004226086.1 serine/threonine-protein kinase 3 [Ciona intestinalis]	ciona intestinalis	ciona intestinalis;ciona;cionidae;phlebobranchia;enterogona;ascidiacea;tunicata;chordata;deuterostomia;bilateria;eumetazoa;metazoa;opisthokonta;eukaryota;cellular organisms;root	No	Yes	7719.ENSCINP00000018766	4.6e-174	616.3	STK4	Animals	meNOG[21]	09WBT@biNOG,0DHM3@chorNOG,0V7A4@meNOG,0XP9G@NOG,12PRV@opiNOG,KOG0201@euNOG	Serine threonine kinase	GO:0006793-phosphorus metabolic process(L=3),GO:0007165-signal transduction(L=3),GO:0007275-multicellular organism development(L=3),GO:0007568-aging(L=3),GO:0008219-cell death(L=3),GO:0009314-response to radiation(L=3),GO:0009653-anatomical structure morphogenesis(L=3),GO:0009888-tissue development(L=3),GO:0019222-regulation of metabolic process(L=3),GO:0019538-protein metabolic process(L=3),GO:0…	GO:0005622-intracellular(L=3),GO:0031224-intrinsic component of membrane(L=3),GO:0043229-intracellular organelle(L=3),GO:0044424-intracellular part(L=3),	GO:0000166-nucleotide binding(L=3),GO:0001882-nucleoside binding(L=3),GO:0004702-signal transducer, downstream of receptor, with serine/threonine kinase activity(L=3),GO:0008047-enzyme activator activity(L=3),GO:0016772-transferase activity, transferring phosphorus-containing groups(L=3),GO:0019207-kinase regulator activity(L=3),GO:0032553-ribonucleotide binding(L=3),GO:0042802-identical protein …	PFAM (Pkinase_Tyr, Pkinase, Mst1_SARAH), SMART (S_TKc, COIL, STYKc)
ID=g2052	XP_002120963.1	65.5	632	180	9	5	626	5	608	2.3e-240	98.7	XP_002120963.1 alpha-amylase 2-like [Ciona intestinalis]	ciona intestinalis	ciona intestinalis;ciona;cionidae;phlebobranchia;enterogona;ascidiacea;tunicata;chordata;deuterostomia;bilateria;eumetazoa;metazoa;opisthokonta;eukaryota;cellular organisms;root	No	Yes	51511.ENSCSAVP00000011837	4.5e-214	749.6	AMY2A	Animals	meNOG[21]	09W3Y@biNOG,0DNP0@chorNOG,0VBFA@meNOG,12SA5@opiNOG,COG0366@NOG,KOG2212@euNOG	alpha-amylase	GO:0005975-carbohydrate metabolic process(L=3),GO:0006139-nucleobase-containing compound metabolic process(L=3),GO:0006725-cellular aromatic compound metabolic process(L=3),GO:0007586-digestion(L=3),GO:0034641-cellular nitrogen compound metabolic process(L=3),GO:0043170-macromolecule metabolic process(L=3),GO:0044249-cellular biosynthetic process(L=3),GO:0044260-cellular macromolecule metabolic p…	GO:0005615-extracellular space(L=3),	GO:0003676-nucleic acid binding(L=3),GO:0016772-transferase activity, transferring phosphorus-containing groups(L=3),GO:0016798-hydrolase activity, acting on glycosyl bonds(L=3),GO:0043168-anion binding(L=3),GO:0043169-cation binding(L=3),	PFAM (Alpha-amylase, Alpha-amylase_C), SMART (Aamy_C, Aamy, SIGNAL)
ID=g261	XP_002128688.1	71.2	177	50	1	2	177	1	177	6.5e-71	98.3	XP_002128688.1 N-alpha-acetyltransferase 20-like [Ciona intestinalis]	ciona intestinalis	ciona intestinalis;ciona;cionidae;phlebobranchia;enterogona;ascidiacea;tunicata;chordata;deuterostomia;bilateria;eumetazoa;metazoa;opisthokonta;eukaryota;cellular organisms;root	No	Yes	51511.ENSCSAVP00000019925	3.1e-72	276.6	NAA20	Animals	meNOG[21]	0A0IY@biNOG,0DN5Z@chorNOG,0VBF4@meNOG,12SWU@opiNOG,COG0456@NOG,KOG3234@euNOG	N(alpha)-acetyltransferase 20, NatB catalytic subunit	NA	GO:0005622-intracellular(L=3),GO:0043229-intracellular organelle(L=3),GO:0044424-intracellular part(L=3),	GO:0016746-transferase activity, transferring acyl groups(L=3),	PFAM (Acetyltransf_1, FR47)
ID=g7228.1	XP_004226882.1	30.8	451	232	12	7	442	147	532	1.7e-19	76.4	XP_004226882.1 dachshund homolog 1 isoform X1 [Ciona intestinalis]	ciona intestinalis	ciona intestinalis;ciona;cionidae;phlebobranchia;enterogona;ascidiacea;tunicata;chordata;deuterostomia;bilateria;eumetazoa;metazoa;opisthokonta;eukaryota;cellular organisms;root	No	Yes	7719.ENSCINP00000034508	0.00014	53.5	DACH1	Animals	meNOG[21]	09W5I@biNOG,0DHEW@chorNOG,0V73U@meNOG,11FAG@NOG,12PQ8@opiNOG,KOG3915@euNOG	Dachshund homolog	GO:0001967-suckling behavior(L=3),GO:0006139-nucleobase-containing compound metabolic process(L=3),GO:0006725-cellular aromatic compound metabolic process(L=3),GO:0006928-movement of cell or subcellular component(L=3),GO:0006935-chemotaxis(L=3),GO:0007275-multicellular organism development(L=3),GO:0007548-sex differentiation(L=3),GO:0007585-respiratory gaseous exchange(L=3),GO:0009653-anatomical …	GO:0005622-intracellular(L=3),GO:0043229-intracellular organelle(L=3),GO:0043232-intracellular non-membrane-bounded organelle(L=3),GO:0044424-intracellular part(L=3),GO:0044446-intracellular organelle part(L=3),GO:0070013-intracellular organelle lumen(L=3),	GO:0000166-nucleotide binding(L=3),GO:0000981-RNA polymerase II transcription factor activity, sequence-specific DNA binding(L=3),GO:0003676-nucleic acid binding(L=3),GO:1901265-nucleoside phosphate binding(L=3),	PFAM (Ski_Sno), SMART (COIL)
ID=g36856	XP_020821950.1	40.7	162	66	6	18	154	123	279	1.3e-16	52.7	XP_020821950.1 homeobox protein Hox-C4 isoform X3 [Phascolarctos cinereus]	phascolarctos cinereus	phascolarctos cinereus;phascolarctos;phascolarctidae;diprotodontia;metatheria;theria;mammalia;amniota;tetrapoda;dipnotetrapodomorpha;sarcopterygii;euteleostomi;teleostomi;gnathostomata;vertebrata;craniata;chordata;deuterostomia;bilateria;eumetazoa;metazoa;opisthokonta;eukaryota;cellular organisms;root	No	Yes	7719.ENSCINP00000014292	2e-19	101.7	HOXC4	Animals	meNOG[21]	0A399@biNOG,0DQWY@chorNOG,0VE3Y@meNOG,0ZTBY@NOG,13R96@opiNOG,KOG0489@euNOG	homeobox	GO:0006139-nucleobase-containing compound metabolic process(L=3),GO:0006725-cellular aromatic compound metabolic process(L=3),GO:0007275-multicellular organism development(L=3),GO:0009653-anatomical structure morphogenesis(L=3),GO:0009888-tissue development(L=3),GO:0019222-regulation of metabolic process(L=3),GO:0034641-cellular nitrogen compound metabolic process(L=3),GO:0043170-macromolecule me…	GO:0005622-intracellular(L=3),GO:0043229-intracellular organelle(L=3),GO:0044424-intracellular part(L=3),	GO:0000981-RNA polymerase II transcription factor activity, sequence-specific DNA binding(L=3),GO:0003676-nucleic acid binding(L=3),GO:0004000-adenosine deaminase activity(L=3),GO:0008134-transcription factor binding(L=3),GO:0016810-hydrolase activity, acting on carbon-nitrogen (but not peptide) bonds(L=3),	PFAM (Homeobox), SMART (HOX)
ID=g18345	XP_018673174.2	50.2	219	83	2	1	193	66	284	9.3e-55	99	XP_018673174.2 disrupted in renal carcinoma protein 2-like [Ciona intestinalis]	ciona intestinalis	ciona intestinalis;ciona;cionidae;phlebobranchia;enterogona;ascidiacea;tunicata;chordata;deuterostomia;bilateria;eumetazoa;metazoa;opisthokonta;eukaryota;cellular organisms;root	No	Yes	51511.ENSCSAVP00000016382	5.3e-57	226.1	DIRC2	Animals	meNOG[21]	09Z9W@biNOG,0DKS4@chorNOG,0VA71@meNOG,0XSTK@NOG,13IKB@opiNOG,KOG2563@euNOG	Disrupted in renal carcinoma 2	GO:0006810-transport(L=3),GO:0022607-cellular component assembly(L=3),GO:0032879-regulation of localization(L=3),GO:0043933-macromolecular complex subunit organization(L=3),GO:0044765-single-organism transport(L=3),GO:0050794-regulation of cellular process(L=3),GO:0070271-protein complex biogenesis(L=3),GO:0071804-cellular potassium ion transport(L=3),	GO:0005622-intracellular(L=3),GO:0005886-plasma membrane(L=3),GO:0031090-organelle membrane(L=3),GO:0031224-intrinsic component of membrane(L=3),GO:0031226-intrinsic component of plasma membrane(L=3),GO:0043229-intracellular organelle(L=3),GO:0044424-intracellular part(L=3),GO:0044446-intracellular organelle part(L=3),GO:0044459-plasma membrane part(L=3),GO:0071944-cell periphery(L=3),	GO:0022803-passive transmembrane transporter activity(L=3),GO:0022891-substrate-specific transmembrane transporter activity(L=3),GO:0043169-cation binding(L=3),	PFAM (MFS_1), SMART (TRANS)
ID=g44291	XP_018670863.1	52.7	260	92	3	20	251	23	279	1.8e-66	92.1	XP_018670863.1 DNA repair protein complementing XP-A cells homolog [Ciona intestinalis]	ciona intestinalis	ciona intestinalis;ciona;cionidae;phlebobranchia;enterogona;ascidiacea;tunicata;chordata;deuterostomia;bilateria;eumetazoa;metazoa;opisthokonta;eukaryota;cellular organisms;root	No	Yes	51511.ENSCSAVP00000012659	1e-68	265.4	XPA	Animals	meNOG[21]	0A1NX@biNOG,0DPB0@chorNOG,0VCIM@meNOG,13JDG@opiNOG,COG5145@NOG,KOG4017@euNOG	xeroderma pigmentosum, complementation group A	GO:0006139-nucleobase-containing compound metabolic process(L=3),GO:0006725-cellular aromatic compound metabolic process(L=3),GO:0006979-response to oxidative stress(L=3),GO:0007165-signal transduction(L=3),GO:0007275-multicellular organism development(L=3),GO:0007568-aging(L=3),GO:0008219-cell death(L=3),GO:0009314-response to radiation(L=3),GO:0009636-response to toxic substance(L=3),GO:0033554…	GO:0005622-intracellular(L=3),GO:0043229-intracellular organelle(L=3),GO:0044424-intracellular part(L=3),GO:0044446-intracellular organelle part(L=3),GO:0070013-intracellular organelle lumen(L=3),	GO:0000166-nucleotide binding(L=3),GO:0003676-nucleic acid binding(L=3),GO:0043169-cation binding(L=3),GO:1901265-nucleoside phosphate binding(L=3),	PFAM (XPA_C, XPA_N), SMART (COIL)
ID=g36472	XP_009860863.3	60.8	296	108	2	48	342	127	415	7.3e-91	74.9	XP_009860863.3 LOW QUALITY PROTEIN: sodium/bile acid cotransporter 4-like [Ciona intestinalis]	ciona intestinalis	ciona intestinalis;ciona;cionidae;phlebobranchia;enterogona;ascidiacea;tunicata;chordata;deuterostomia;bilateria;eumetazoa;metazoa;opisthokonta;eukaryota;cellular organisms;root	No	Yes	7719.ENSCINP00000008688	3.4e-87	327.4	SLC10A4	Animals	meNOG[21]	09XHM@biNOG,0DIV3@chorNOG,0V8FN@meNOG,12QJB@opiNOG,COG0385@NOG,KOG2718@euNOG	Solute carrier family 10 (Sodium bile acid cotransporter family), member 4	GO:0006810-transport(L=3),GO:0010876-lipid localization(L=3),GO:0044765-single-organism transport(L=3),	GO:0031224-intrinsic component of membrane(L=3),	GO:0005319-lipid transporter activity(L=3),GO:0022804-active transmembrane transporter activity(L=3),GO:0022891-substrate-specific transmembrane transporter activity(L=3),	PFAM (SBF), SMART (TRANS)
ID=g24333	XP_002128498.1	62.9	245	83	3	1	240	1	242	5.8e-83	99.6	XP_002128498.1 NADH dehydrogenase [ubiquinone] flavoprotein 2, mitochondrial-like [Ciona intestinalis]	ciona intestinalis	ciona intestinalis;ciona;cionidae;phlebobranchia;enterogona;ascidiacea;tunicata;chordata;deuterostomia;bilateria;eumetazoa;metazoa;opisthokonta;eukaryota;cellular organisms;root	No	Yes	7719.ENSCINP00000008003	4.1e-83	313.2	NDUFV2	Animals	meNOG[21]	0A28K@biNOG,0DR5D@chorNOG,0VA86@meNOG,12NKJ@opiNOG,COG1905@NOG,KOG3196@euNOG	NADH dehydrogenase ubiquinone flavoprotein 2	GO:0006091-generation of precursor metabolites and energy(L=3),GO:0006793-phosphorus metabolic process(L=3),GO:0007275-multicellular organism development(L=3),GO:0009888-tissue development(L=3),GO:0015980-energy derivation by oxidation of organic compounds(L=3),GO:0022900-electron transport chain(L=3),GO:0044281-small molecule metabolic process(L=3),GO:0055114-oxidation-reduction process(L=3),	GO:0005622-intracellular(L=3),GO:0030964-NADH dehydrogenase complex(L=3),GO:0031090-organelle membrane(L=3),GO:0031967-organelle envelope(L=3),GO:0031975-envelope(L=3),GO:0043229-intracellular organelle(L=3),GO:0044424-intracellular part(L=3),GO:0044446-intracellular organelle part(L=3),GO:0045271-respiratory chain complex I(L=3),GO:0070469-respiratory chain(L=3),	GO:0016651-oxidoreductase activity, acting on NAD(P)H(L=3),GO:0043169-cation binding(L=3),GO:0051536-iron-sulfur cluster binding(L=3),	PFAM (Complex1_24kDa)
ID=g12315	XP_026691266.1	53.9	230	86	5	5	214	4	233	4.6e-62	82.7	XP_026691266.1 aspartate aminotransferase, cytoplasmic-like [Ciona intestinalis]	ciona intestinalis	ciona intestinalis;ciona;cionidae;phlebobranchia;enterogona;ascidiacea;tunicata;chordata;deuterostomia;bilateria;eumetazoa;metazoa;opisthokonta;eukaryota;cellular organisms;root	No	Yes	51511.ENSCSAVP00000007888	6.5e-63	246.1	GOT1	Animals	meNOG[21]	09TA6@biNOG,0DMS0@chorNOG,0V497@meNOG,12PGV@opiNOG,COG1448@NOG,KOG1411@euNOG	Aspartate aminotransferase	GO:0005975-carbohydrate metabolic process(L=3),GO:0006082-organic acid metabolic process(L=3),GO:0006520-cellular amino acid metabolic process(L=3),GO:0006790-sulfur compound metabolic process(L=3),GO:0007275-multicellular organism development(L=3),GO:0009653-anatomical structure morphogenesis(L=3),GO:0009725-response to hormone(L=3),GO:0010033-response to organic substance(L=3),GO:0010243-respon…	GO:0005622-intracellular(L=3),GO:0042995-cell projection(L=3),GO:0043229-intracellular organelle(L=3),GO:0044424-intracellular part(L=3),GO:0044446-intracellular organelle part(L=3),GO:0044463-cell projection part(L=3),GO:0070013-intracellular organelle lumen(L=3),GO:0097458-neuron part(L=3),	GO:0016769-transferase activity, transferring nitrogenous groups(L=3),GO:0016830-carbon-carbon lyase activity(L=3),GO:0030170-pyridoxal phosphate binding(L=3),GO:0043168-anion binding(L=3),	PFAM (Aminotran_1_2)
ID=g16353	XP_024000141.1	64.1	92	33	0	3	94	1	92	3.2e-27	92	XP_024000141.1 katanin p60 ATPase-containing subunit A-like 2 isoform X2 [Salvelinus alpinus]	salvelinus alpinus	salvelinus alpinus;salvelinus;salmoninae;salmonidae;salmoniformes;protacanthopterygii;euteleosteomorpha;clupeocephala;osteoglossocephalai;teleostei;neopterygii;actinopteri;actinopterygii;euteleostomi;teleostomi;gnathostomata;vertebrata;craniata;chordata;deuterostomia;bilateria;eumetazoa;metazoa;opisthokonta;eukaryota;cellular organisms;root	No	Yes	7719.ENSCINP00000018769	9.1e-37	157.9	KATNAL2	Animals	meNOG[21]	09YGA@biNOG,0DPXK@chorNOG,0V8X8@meNOG,0XPN7@NOG,12TBC@opiNOG,KOG0738@euNOG	katanin p60	GO:0006139-nucleobase-containing compound metabolic process(L=3),GO:0006725-cellular aromatic compound metabolic process(L=3),GO:0006793-phosphorus metabolic process(L=3),GO:0007017-microtubule-based process(L=3),GO:0019637-organophosphate metabolic process(L=3),GO:0034641-cellular nitrogen compound metabolic process(L=3),GO:0044248-cellular catabolic process(L=3),GO:0044281-small molecule metabo…	GO:0005622-intracellular(L=3),GO:0043229-intracellular organelle(L=3),GO:0043232-intracellular non-membrane-bounded organelle(L=3),GO:0044424-intracellular part(L=3),GO:0044446-intracellular organelle part(L=3),	GO:0000166-nucleotide binding(L=3),GO:0001882-nucleoside binding(L=3),GO:0016817-hydrolase activity, acting on acid anhydrides(L=3),GO:0032553-ribonucleotide binding(L=3),GO:0043168-anion binding(L=3),GO:1901265-nucleoside phosphate binding(L=3),	PFAM (AAA, RuvB_N, AAA_2, Vps4_C, LisH, AAA_5), SMART (AAA, LisH, COIL)
ID=g28215.2	XP_011557372.1	48	179	85	3	1	171	67	245	6.7e-36	97.2	XP_011557372.1 PREDICTED: protein tumorous imaginal discs, mitochondrial-like [Plutella xylostella]	plutella xylostella	plutella xylostella;plutella;plutellidae;yponomeutoidea;ditrysia;heteroneura;neolepidoptera;glossata;lepidoptera;amphiesmenoptera;holometabola;neoptera;pterygota;dicondylia;insecta;hexapoda;pancrustacea;mandibulata;arthropoda;panarthropoda;ecdysozoa;protostomia;bilateria;eumetazoa;metazoa;opisthokonta;eukaryota;cellular organisms;root	No	No	7719.ENSCINP00000026032	3.1e-48	196.8	DNAJA3	Animals	meNOG[21]	09UN2@biNOG,0DFG8@chorNOG,0V5MN@meNOG,13J0H@opiNOG,COG0484@NOG,KOG0715@euNOG	DnaJ (Hsp40) homolog, subfamily A, member 3	GO:0001775-cell activation(L=3),GO:0002260-lymphocyte homeostasis(L=3),GO:0002682-regulation of immune system process(L=3),GO:0006139-nucleobase-containing compound metabolic process(L=3),GO:0006725-cellular aromatic compound metabolic process(L=3),GO:0006952-defense response(L=3),GO:0006996-organelle organization(L=3),GO:0007165-signal transduction(L=3),GO:0007275-multicellular organism developm…	GO:0005622-intracellular(L=3),GO:0005886-plasma membrane(L=3),GO:0016272-prefoldin complex(L=3),GO:0019897-extrinsic component of plasma membrane(L=3),GO:0019898-extrinsic component of membrane(L=3),GO:0031090-organelle membrane(L=3),GO:0031967-organelle envelope(L=3),GO:0031975-envelope(L=3),GO:0043229-intracellular organelle(L=3),GO:0043232-intracellular non-membrane-bounded organelle(L=3),GO:0…	GO:0000166-nucleotide binding(L=3),GO:0001882-nucleoside binding(L=3),GO:0003676-nucleic acid binding(L=3),GO:0005102-receptor binding(L=3),GO:0031072-heat shock protein binding(L=3),GO:0032553-ribonucleotide binding(L=3),GO:0043168-anion binding(L=3),GO:0043169-cation binding(L=3),GO:0051082-unfolded protein binding(L=3),GO:0060589-nucleoside-triphosphatase regulator activity(L=3),GO:1901265-nuc…	PFAM (DnaJ_C, DnaJ, DnaJ_CXXCXGXG), SMART (DnaJ, TRANS)
ID=g38140	XP_016864677.1	65.9	1369	424	7	1	1328	287	1653	0	100	XP_016864677.1 dynein heavy chain 5, axonemal isoform X13 [Homo sapiens]	homo sapiens	homo sapiens;homo;homininae;hominidae;hominoidea;catarrhini;simiiformes;haplorrhini;primates;euarchontoglires;boreoeutheria;eutheria;theria;mammalia;amniota;tetrapoda;dipnotetrapodomorpha;sarcopterygii;euteleostomi;teleostomi;gnathostomata;vertebrata;craniata;chordata;deuterostomia;bilateria;eumetazoa;metazoa;opisthokonta;eukaryota;cellular organisms;root	No	Yes	7719.ENSCINP00000008812	0	1979.9	DNAH5	Animals	meNOG[21]	09TQZ@biNOG,0DF17@chorNOG,0V4Q9@meNOG,12Q5K@opiNOG,COG5245@NOG,KOG3595@euNOG	Dynein, axonemal, heavy chain	GO:0006139-nucleobase-containing compound metabolic process(L=3),GO:0006725-cellular aromatic compound metabolic process(L=3),GO:0006793-phosphorus metabolic process(L=3),GO:0006928-movement of cell or subcellular component(L=3),GO:0007017-microtubule-based process(L=3),GO:0019538-protein metabolic process(L=3),GO:0019637-organophosphate metabolic process(L=3),GO:0034641-cellular nitrogen compoun…	GO:0005622-intracellular(L=3),GO:0032838-cell projection cytoplasm(L=3),GO:0042995-cell projection(L=3),GO:0043229-intracellular organelle(L=3),GO:0043232-intracellular non-membrane-bounded organelle(L=3),GO:0044424-intracellular part(L=3),GO:0044441-ciliary part(L=3),GO:0044446-intracellular organelle part(L=3),GO:0044463-cell projection part(L=3),	GO:0000166-nucleotide binding(L=3),GO:0001882-nucleoside binding(L=3),GO:0016772-transferase activity, transferring phosphorus-containing groups(L=3),GO:0016817-hydrolase activity, acting on acid anhydrides(L=3),GO:0032553-ribonucleotide binding(L=3),GO:0043168-anion binding(L=3),GO:1901265-nucleoside phosphate binding(L=3),	PFAM (AAA_5, Dynein_heavy, DHC_N1, DHC_N2), SMART (COIL, AAA)
ID=g11195.1	XP_002122371.1	44	275	129	4	1	250	211	485	4.7e-51	99.2	XP_002122371.1 solute carrier family 52, riboflavin transporter, member 3-B [Ciona intestinalis]	ciona intestinalis	ciona intestinalis;ciona;cionidae;phlebobranchia;enterogona;ascidiacea;tunicata;chordata;deuterostomia;bilateria;eumetazoa;metazoa;opisthokonta;eukaryota;cellular organisms;root	No	Yes	51511.ENSCSAVP00000011722	6.7e-52	209.5	SLC52A3	Animals	meNOG[21]	09X3W@biNOG,0DIEX@chorNOG,0V82E@meNOG,0YE1U@NOG,12U0T@opiNOG,KOG4255@euNOG	solute carrier family 52, riboflavin transporter, member	GO:0006810-transport(L=3),GO:0007275-multicellular organism development(L=3),GO:0009266-response to temperature stimulus(L=3),GO:0009408-response to heat(L=3),GO:0033554-cellular response to stress(L=3),GO:0044765-single-organism transport(L=3),GO:0050877-neurological system process(L=3),	GO:0005886-plasma membrane(L=3),GO:0031224-intrinsic component of membrane(L=3),GO:0031226-intrinsic component of plasma membrane(L=3),GO:0044459-plasma membrane part(L=3),GO:0071944-cell periphery(L=3),	GO:0032217-riboflavin transporter activity(L=3),	PFAM (DUF1011), SMART (TRANS)
ID=g23673	XP_001627980.1	29	252	163	7	3	252	7	244	4e-21	97.3	XP_001627980.1 predicted protein [Nematostella vectensis]	nematostella vectensis	nematostella vectensis;nematostella;edwardsiidae;actiniaria;hexacorallia;anthozoa;cnidaria;eumetazoa;metazoa;opisthokonta;eukaryota;cellular organisms;root	No	No	51511.ENSCSAVP00000000665	1.7e-42	178.3	TSPAN1	Animals	meNOG[21]	09XCR@biNOG,0DIQ6@chorNOG,0V8AT@meNOG,11IRY@NOG,13PXF@opiNOG,KOG3882@euNOG	Tetraspanin 1	NA	GO:0005622-intracellular(L=3),GO:0031090-organelle membrane(L=3),GO:0031224-intrinsic component of membrane(L=3),GO:0043229-intracellular organelle(L=3),GO:0044424-intracellular part(L=3),GO:0044446-intracellular organelle part(L=3),	NA	PFAM (Tetraspannin), SMART (TRANS)
ID=g33252	XP_009860662.1	46.1	293	157	1	66	358	266	557	6.9e-67	79	XP_009860662.1 organic cation transporter protein-like [Ciona intestinalis]	ciona intestinalis	ciona intestinalis;ciona;cionidae;phlebobranchia;enterogona;ascidiacea;tunicata;chordata;deuterostomia;bilateria;eumetazoa;metazoa;opisthokonta;eukaryota;cellular organisms;root	No	Yes	7719.ENSCINP00000035947	5.2e-61	240.4	SLC22A13	Animals	meNOG[21]	0B55N@biNOG,0E8R1@chorNOG,0IRIC@euNOG,0WHRS@meNOG,0YUFN@NOG,13E7M@opiNOG	Sugar (and other) transporter	GO:0006810-transport(L=3),GO:0044765-single-organism transport(L=3),	GO:0005886-plasma membrane(L=3),GO:0031224-intrinsic component of membrane(L=3),GO:0031226-intrinsic component of plasma membrane(L=3),GO:0044459-plasma membrane part(L=3),GO:0071944-cell periphery(L=3),	GO:0022891-substrate-specific transmembrane transporter activity(L=3),	PFAM (MFS_1, Sugar_tr), SMART (TRANS)
ID=g39218	XP_002120104.3	53.7	643	282	9	24	656	57	693	4.2e-192	95.8	XP_002120104.3 solute carrier organic anion transporter family member 4C1-like [Ciona intestinalis]	ciona intestinalis	ciona intestinalis;ciona;cionidae;phlebobranchia;enterogona;ascidiacea;tunicata;chordata;deuterostomia;bilateria;eumetazoa;metazoa;opisthokonta;eukaryota;cellular organisms;root	No	Yes	51511.ENSCSAVP00000003762	3.8e-200	703.4	SLCO4A1	Animals	meNOG[21]	09TNP@biNOG,0DF0Y@chorNOG,0V4MT@meNOG,0XRSF@NOG,12NAH@opiNOG,KOG3626@euNOG	Solute carrier organic anion transporter family member	GO:0006082-organic acid metabolic process(L=3),GO:0006520-cellular amino acid metabolic process(L=3),GO:0006575-cellular modified amino acid metabolic process(L=3),GO:0006725-cellular aromatic compound metabolic process(L=3),GO:0006810-transport(L=3),GO:0007275-multicellular organism development(L=3),GO:0007276-gamete generation(L=3),GO:0010817-regulation of hormone levels(L=3),GO:0042403-thyroid…	GO:0005886-plasma membrane(L=3),GO:0016323-basolateral plasma membrane(L=3),GO:0031224-intrinsic component of membrane(L=3),GO:0044459-plasma membrane part(L=3),GO:0071944-cell periphery(L=3),	GO:0022804-active transmembrane transporter activity(L=3),GO:0022891-substrate-specific transmembrane transporter activity(L=3),GO:0072349-modified amino acid transmembrane transporter activity(L=3),	PFAM (OATP, MFS_1, Kazal_2, Kazal_1), SMART (TRANS, KAZAL)
ID=g38063	NP_001093598.1	51.1	476	232	1	15	490	10	484	6.6e-145	94.3	NP_001093598.1 histidine decarboxylase-like protein [Ciona intestinalis]	ciona intestinalis	ciona intestinalis;ciona;cionidae;phlebobranchia;enterogona;ascidiacea;tunicata;chordata;deuterostomia;bilateria;eumetazoa;metazoa;opisthokonta;eukaryota;cellular organisms;root	No	Yes	51511.ENSCSAVP00000006829	1.9e-146	524.6	DDC	Animals	meNOG[21]	09ZYP@biNOG,0DMI5@chorNOG,0VAVF@meNOG,12QW1@opiNOG,COG0076@NOG,KOG0628@euNOG	decarboxylase	GO:0006082-organic acid metabolic process(L=3),GO:0006139-nucleobase-containing compound metabolic process(L=3),GO:0006520-cellular amino acid metabolic process(L=3),GO:0006725-cellular aromatic compound metabolic process(L=3),GO:0006810-transport(L=3),GO:0007267-cell-cell signaling(L=3),GO:0007275-multicellular organism development(L=3),GO:0007568-aging(L=3),GO:0007611-learning or memory(L=3),GO…	GO:0005622-intracellular(L=3),GO:0008021-synaptic vesicle(L=3),GO:0031982-vesicle(L=3),GO:0042995-cell projection(L=3),GO:0043229-intracellular organelle(L=3),GO:0044297-cell body(L=3),GO:0044424-intracellular part(L=3),GO:0097458-neuron part(L=3),	GO:0003676-nucleic acid binding(L=3),GO:0016830-carbon-carbon lyase activity(L=3),GO:0030170-pyridoxal phosphate binding(L=3),GO:0043168-anion binding(L=3),	PFAM (Pyridoxal_deC, Beta_elim_lyase)
ID=g25257	XP_002128248.1	51.4	418	203	0	1	418	1	418	1.2e-113	93.9	XP_002128248.1 cdc42-interacting protein 4 homolog isoform X2 [Ciona intestinalis]	ciona intestinalis	ciona intestinalis;ciona;cionidae;phlebobranchia;enterogona;ascidiacea;tunicata;chordata;deuterostomia;bilateria;eumetazoa;metazoa;opisthokonta;eukaryota;cellular organisms;root	No	Yes	7719.ENSCINP00000018495	2.3e-100	371.3	FNBP1	Animals	meNOG[21]	0B3MP@biNOG,0E7ST@chorNOG,0INNY@euNOG,0WG1J@meNOG,0ZU0I@NOG,13BS2@opiNOG	formin binding protein	GO:0006810-transport(L=3),GO:0006996-organelle organization(L=3),GO:0007165-signal transduction(L=3),GO:0007267-cell-cell signaling(L=3),GO:0007275-multicellular organism development(L=3),GO:0008104-protein localization(L=3),GO:0009653-anatomical structure morphogenesis(L=3),GO:0009888-tissue development(L=3),GO:0023051-regulation of signaling(L=3),GO:0030029-actin filament-based process(L=3),GO:…	GO:0005622-intracellular(L=3),GO:0005886-plasma membrane(L=3),GO:0005905-clathrin-coated pit(L=3),GO:0012505-endomembrane system(L=3),GO:0031982-vesicle(L=3),GO:0042995-cell projection(L=3),GO:0043229-intracellular organelle(L=3),GO:0043232-intracellular non-membrane-bounded organelle(L=3),GO:0044424-intracellular part(L=3),GO:0044446-intracellular organelle part(L=3),GO:0044459-plasma membrane p…	GO:0016757-transferase activity, transferring glycosyl groups(L=3),GO:0016788-hydrolase activity, acting on ester bonds(L=3),GO:0019899-enzyme binding(L=3),	PFAM (SH3_1, FCH, SH3_2, HR1), SMART (COIL, SH3, FCH)
ID=g17678	XP_002131938.1	60.6	165	64	1	6	170	16	179	9.9e-57	65.2	XP_002131938.1 anaphase-promoting complex subunit 10-like [Ciona intestinalis]	ciona intestinalis	ciona intestinalis;ciona;cionidae;phlebobranchia;enterogona;ascidiacea;tunicata;chordata;deuterostomia;bilateria;eumetazoa;metazoa;opisthokonta;eukaryota;cellular organisms;root	No	Yes	7719.ENSCINP00000018593	2.4e-57	227.6	ANAPC10	Animals	meNOG[21]	0A3MX@biNOG,0DR8Y@chorNOG,0VEGX@meNOG,13Q9C@opiNOG,COG5156@NOG,KOG3437@euNOG	Anaphase promoting complex subunit 10	GO:0000279-M phase(L=3),GO:0006996-organelle organization(L=3),GO:0007049-cell cycle(L=3),GO:0007275-multicellular organism development(L=3),GO:0019222-regulation of metabolic process(L=3),GO:0019538-protein metabolic process(L=3),GO:0043170-macromolecule metabolic process(L=3),GO:0044092-negative regulation of molecular function(L=3),GO:0044093-positive regulation of molecular function(L=3),GO:0…	GO:0005622-intracellular(L=3),GO:0043229-intracellular organelle(L=3),GO:0044424-intracellular part(L=3),GO:0044446-intracellular organelle part(L=3),GO:0070013-intracellular organelle lumen(L=3),	GO:0016879-ligase activity, forming carbon-nitrogen bonds(L=3),GO:0019787-ubiquitin-like protein transferase activity(L=3),	PFAM (APC10)
ID=g42429	XP_002120831.1	46.9	113	60	0	9	121	13	125	1.2e-24	85.6	XP_002120831.1 sterile alpha motif domain-containing protein 15-like [Ciona intestinalis]	ciona intestinalis	ciona intestinalis;ciona;cionidae;phlebobranchia;enterogona;ascidiacea;tunicata;chordata;deuterostomia;bilateria;eumetazoa;metazoa;opisthokonta;eukaryota;cellular organisms;root	No	Yes	7719.ENSCINP00000005696	2.8e-25	120.2	SAMD15	Animals	meNOG[21]	0A0WB@biNOG,0DPZ7@chorNOG,0IFK7@euNOG,0VD77@meNOG,11WA8@NOG,13URX@opiNOG	sterile alpha motif domain containing 15	NA	NA	NA	PFAM (SAM_1, SAM_2), SMART (SAM)
ID=g1779	XP_008934959.1	34.5	174	107	4	14	187	103	269	1e-21	90.2	XP_008934959.1 PREDICTED: carboxypeptidase A1-like, partial [Merops nubicus]	merops nubicus	merops nubicus;merops;meropidae;coraciiformes;neognathae;aves;coelurosauria;theropoda;saurischia;dinosauria;archosauria;archelosauria;sauria;sauropsida;amniota;tetrapoda;dipnotetrapodomorpha;sarcopterygii;euteleostomi;teleostomi;gnathostomata;vertebrata;craniata;chordata;deuterostomia;bilateria;eumetazoa;metazoa;opisthokonta;eukaryota;cellular organisms;root	No	No	7719.ENSCINP00000021653	8.5e-23	112.5	CPB2	Animals	meNOG[21]	09U1U@biNOG,0DFBK@chorNOG,0V50S@meNOG,12NHA@opiNOG,COG2866@NOG,KOG2650@euNOG	Carboxypeptidase	GO:0003013-circulatory system process(L=3),GO:0006996-organelle organization(L=3),GO:0007275-multicellular organism development(L=3),GO:0007586-digestion(L=3),GO:0009266-response to temperature stimulus(L=3),GO:0009408-response to heat(L=3),GO:0009611-response to wounding(L=3),GO:0010817-regulation of hormone levels(L=3),GO:0019222-regulation of metabolic process(L=3),GO:0019538-protein metabolic…	GO:0005578-proteinaceous extracellular matrix(L=3),GO:0005615-extracellular space(L=3),GO:0005622-intracellular(L=3),GO:0031224-intrinsic component of membrane(L=3),GO:0031982-vesicle(L=3),GO:0043229-intracellular organelle(L=3),GO:0044424-intracellular part(L=3),	GO:0008233-peptidase activity(L=3),GO:0043169-cation binding(L=3),	PFAM (Peptidase_M14, Propep_M14), SMART (Zn_pept, SIGNAL, COIL, TRANS)
ID=g13058.1	XP_026694850.1	33.3	2220	1193	59	52	2053	85	2235	1.6e-301	97.2	XP_026694850.1 A disintegrin and metalloproteinase with thrombospondin motifs 9 isoform X2 [Ciona intestinalis]	ciona intestinalis	ciona intestinalis;ciona;cionidae;phlebobranchia;enterogona;ascidiacea;tunicata;chordata;deuterostomia;bilateria;eumetazoa;metazoa;opisthokonta;eukaryota;cellular organisms;root	No	Yes	51511.ENSCSAVP00000018286	1.8e-304	1051.6	ADAMTS9	Animals	meNOG[21]	09U5N@biNOG,0DJGU@chorNOG,0V69U@meNOG,0XPKZ@NOG,12PII@opiNOG,KOG3538@euNOG	ADAM metallopeptidase with thrombospondin type 1, motif	GO:0005975-carbohydrate metabolic process(L=3),GO:0006810-transport(L=3),GO:0006928-movement of cell or subcellular component(L=3),GO:0007165-signal transduction(L=3),GO:0007275-multicellular organism development(L=3),GO:0007276-gamete generation(L=3),GO:0007548-sex differentiation(L=3),GO:0009653-anatomical structure morphogenesis(L=3),GO:0009888-tissue development(L=3),GO:0019538-protein metabo…	GO:0005578-proteinaceous extracellular matrix(L=3),GO:0005615-extracellular space(L=3),GO:0005622-intracellular(L=3),GO:0031224-intrinsic component of membrane(L=3),GO:0031982-vesicle(L=3),GO:0043229-intracellular organelle(L=3),GO:0044420-extracellular matrix component(L=3),GO:0044424-intracellular part(L=3),	GO:0005539-glycosaminoglycan binding(L=3),GO:0008201-heparin binding(L=3),GO:0008233-peptidase activity(L=3),GO:0016757-transferase activity, transferring glycosyl groups(L=3),GO:0043168-anion binding(L=3),GO:0043169-cation binding(L=3),	PFAM (TSP_1, ADAM_spacer1, Reprolysin, Pep_M12B_propep, PLAC, GON), SMART (TSP1, SIGNAL, TRANS, ACR)
ID=g38626	XP_026696263.1	37.8	209	111	3	18	215	10	210	2e-18	91.7	XP_026696263.1 syndecan-2 isoform X2 [Ciona intestinalis]	ciona intestinalis	ciona intestinalis;ciona;cionidae;phlebobranchia;enterogona;ascidiacea;tunicata;chordata;deuterostomia;bilateria;eumetazoa;metazoa;opisthokonta;eukaryota;cellular organisms;root	No	Yes	7719.ENSCINP00000034005	4.9e-19	100.1	SDC2	Animals	meNOG[21]	0A1US@biNOG,0DPGV@chorNOG,0IW5I@euNOG,0VCQE@meNOG,11QSA@NOG,13PT5@opiNOG	Cell surface proteoglycan (By similarity)	GO:0001666-response to hypoxia(L=3),GO:0005975-carbohydrate metabolic process(L=3),GO:0006082-organic acid metabolic process(L=3),GO:0006790-sulfur compound metabolic process(L=3),GO:0006928-movement of cell or subcellular component(L=3),GO:0006935-chemotaxis(L=3),GO:0007165-signal transduction(L=3),GO:0007267-cell-cell signaling(L=3),GO:0007275-multicellular organism development(L=3),GO:0009314-…	GO:0005622-intracellular(L=3),GO:0005886-plasma membrane(L=3),GO:0005912-adherens junction(L=3),GO:0005924-cell-substrate adherens junction(L=3),GO:0009986-cell surface(L=3),GO:0031224-intrinsic component of membrane(L=3),GO:0031226-intrinsic component of plasma membrane(L=3),GO:0043229-intracellular organelle(L=3),GO:0044297-cell body(L=3),GO:0044424-intracellular part(L=3),GO:0044446-intracellu…	GO:0004888-transmembrane signaling receptor activity(L=3),GO:0008092-cytoskeletal protein binding(L=3),GO:0016782-transferase activity, transferring sulfur-containing groups(L=3),GO:0043169-cation binding(L=3),	PFAM (Syndecan), SMART (TRANS, 4.1m, SIGNAL)
ID=g3721	XP_002131817.1	83.1	77	13	0	1	77	1	77	4.3e-35	98.7	XP_002131817.1 cysteine-rich protein 1-like [Ciona intestinalis]	ciona intestinalis	ciona intestinalis;ciona;cionidae;phlebobranchia;enterogona;ascidiacea;tunicata;chordata;deuterostomia;bilateria;eumetazoa;metazoa;opisthokonta;eukaryota;cellular organisms;root	No	Yes	7719.ENSCINP00000035257	1e-35	154.1	CSRP3	Opisthokonts	opiNOG[43]	0ITI8@euNOG,0Z840@NOG,13G1X@opiNOG	Cysteine and glycine-rich protein 3 (Cardiac LIM protein)	GO:0003012-muscle system process(L=3),GO:0003013-circulatory system process(L=3),GO:0006928-movement of cell or subcellular component(L=3),GO:0006996-organelle organization(L=3),GO:0007165-signal transduction(L=3),GO:0007275-multicellular organism development(L=3),GO:0008104-protein localization(L=3),GO:0009581-detection of external stimulus(L=3),GO:0009582-detection of abiotic stimulus(L=3),GO:0…	GO:0005622-intracellular(L=3),GO:0043229-intracellular organelle(L=3),GO:0043232-intracellular non-membrane-bounded organelle(L=3),GO:0044424-intracellular part(L=3),	GO:0008092-cytoskeletal protein binding(L=3),GO:0043169-cation binding(L=3),	PFAM (LIM), SMART (LIM, TRANS)
ID=g21457	XP_006812461.1	34.2	558	320	12	1	549	79	598	4.8e-70	92.6	XP_006812461.1 PREDICTED: protocadherin Fat 4-like [Saccoglossus kowalevskii]	saccoglossus kowalevskii	saccoglossus kowalevskii;saccoglossus;harrimaniidae;enteropneusta;hemichordata;deuterostomia;bilateria;eumetazoa;metazoa;opisthokonta;eukaryota;cellular organisms;root	No	No	7739.JGI92256	1.2e-72	279.6	FAT4	Animals	meNOG[21]	09UGS@biNOG,0DJYF@chorNOG,0V5G3@meNOG,0XPEI@NOG,12N7V@opiNOG,KOG1219@euNOG	Cadherins are calcium dependent cell adhesion proteins (By similarity)	GO:0006793-phosphorus metabolic process(L=3),GO:0006928-movement of cell or subcellular component(L=3),GO:0006935-chemotaxis(L=3),GO:0006996-organelle organization(L=3),GO:0007017-microtubule-based process(L=3),GO:0007049-cell cycle(L=3),GO:0007163-establishment or maintenance of cell polarity(L=3),GO:0007165-signal transduction(L=3),GO:0007267-cell-cell signaling(L=3),GO:0007275-multicellular or…	GO:0005622-intracellular(L=3),GO:0005886-plasma membrane(L=3),GO:0005912-adherens junction(L=3),GO:0005913-cell-cell adherens junction(L=3),GO:0005924-cell-substrate adherens junction(L=3),GO:0016323-basolateral plasma membrane(L=3),GO:0030027-lamellipodium(L=3),GO:0031224-intrinsic component of membrane(L=3),GO:0031226-intrinsic component of plasma membrane(L=3),GO:0031252-cell leading edge(L=3)…	GO:0003676-nucleic acid binding(L=3),GO:0004888-transmembrane signaling receptor activity(L=3),GO:0016614-oxidoreductase activity, acting on CH-OH group of donors(L=3),GO:0016772-transferase activity, transferring phosphorus-containing groups(L=3),GO:0043169-cation binding(L=3),GO:0050839-cell adhesion molecule binding(L=3),	PFAM (Cadherin, Laminin_G_2, Laminin_G_1, EGF, EGF_CA, Cadherin_C), SMART (CA, EGF, TRANS, LamG, SIGNAL, EGF_CA, EGF_like)
ID=g21617	XP_007240424.1	46.6	348	154	6	1	320	1	344	7.4e-81	98.2	XP_007240424.1 aldose 1-epimerase [Astyanax mexicanus]	astyanax mexicanus	astyanax mexicanus;astyanax;astyanax clade;characidae incertae sedis;characidae;characoidei;characiformes;characiphysae;otophysi;ostariophysi;otomorpha;clupeocephala;osteoglossocephalai;teleostei;neopterygii;actinopteri;actinopterygii;euteleostomi;teleostomi;gnathostomata;vertebrata;craniata;chordata;deuterostomia;bilateria;eumetazoa;metazoa;opisthokonta;eukaryota;cellular organisms;root	No	Yes	51511.ENSCSAVP00000014869	4.2e-91	340.1	GALM	Animals	meNOG[21]	09U9Y@biNOG,0DJ64@chorNOG,0V721@meNOG,12QR4@opiNOG,COG2017@NOG,KOG1604@euNOG	converts alpha-aldose to the beta-anomer. It is active on D-glucose, L-arabinose, D-xylose, D-galactose, maltose and lactose (By similarity)	GO:0005975-carbohydrate metabolic process(L=3),GO:0007275-multicellular organism development(L=3),GO:0009653-anatomical structure morphogenesis(L=3),GO:0044723-single-organism carbohydrate metabolic process(L=3),	GO:0005622-intracellular(L=3),GO:0044424-intracellular part(L=3),	GO:0016854-racemase and epimerase activity(L=3),	PFAM (Aldose_epim)
ID=g7808.1	XP_018667842.1	37.1	788	355	13	110	868	73	748	1.8e-134	87.2	XP_018667842.1 LON peptidase N-terminal domain and RING finger protein 3 isoform X2 [Ciona intestinalis]	ciona intestinalis	ciona intestinalis;ciona;cionidae;phlebobranchia;enterogona;ascidiacea;tunicata;chordata;deuterostomia;bilateria;eumetazoa;metazoa;opisthokonta;eukaryota;cellular organisms;root	No	Yes	7719.ENSCINP00000026615	7.7e-132	476.9	LONRF3	Animals	meNOG[21]	09VJX@biNOG,0DGUH@chorNOG,0V6J2@meNOG,12PCF@opiNOG,COG2802@NOG,KOG4159@euNOG	LON peptidase N-terminal domain and RING finger	GO:0006139-nucleobase-containing compound metabolic process(L=3),GO:0006725-cellular aromatic compound metabolic process(L=3),GO:0006793-phosphorus metabolic process(L=3),GO:0019538-protein metabolic process(L=3),GO:0019637-organophosphate metabolic process(L=3),GO:0034641-cellular nitrogen compound metabolic process(L=3),GO:0043170-macromolecule metabolic process(L=3),GO:0044248-cellular catabol…	NA	GO:0008233-peptidase activity(L=3),GO:0016817-hydrolase activity, acting on acid anhydrides(L=3),GO:0043169-cation binding(L=3),	PFAM (LON, zf-C3HC4), SMART (RING, TPR, COIL)
ID=g2135	XP_002120544.1	65.6	291	82	6	7	289	18	298	8.8e-94	97.6	XP_002120544.1 transcription elongation factor A protein 1 [Ciona intestinalis]	ciona intestinalis	ciona intestinalis;ciona;cionidae;phlebobranchia;enterogona;ascidiacea;tunicata;chordata;deuterostomia;bilateria;eumetazoa;metazoa;opisthokonta;eukaryota;cellular organisms;root	No	Yes	7719.ENSCINP00000015914	2.1e-94	350.9	TCEA1	Animals	meNOG[21]	0A1K3@biNOG,0DS1R@chorNOG,0VCEQ@meNOG,12TUW@opiNOG,COG1594@NOG,KOG1105@euNOG	transcription elongation factor A (SII)	GO:0006139-nucleobase-containing compound metabolic process(L=3),GO:0006725-cellular aromatic compound metabolic process(L=3),GO:0007275-multicellular organism development(L=3),GO:0016032-viral process(L=3),GO:0019222-regulation of metabolic process(L=3),GO:0019538-protein metabolic process(L=3),GO:0033554-cellular response to stress(L=3),GO:0034101-erythrocyte homeostasis(L=3),GO:0034641-cellula…	GO:0005622-intracellular(L=3),GO:0043229-intracellular organelle(L=3),GO:0043232-intracellular non-membrane-bounded organelle(L=3),GO:0044424-intracellular part(L=3),GO:0044446-intracellular organelle part(L=3),GO:0070013-intracellular organelle lumen(L=3),	GO:0003676-nucleic acid binding(L=3),GO:0043169-cation binding(L=3),	PFAM (TFIIS_M, TFIIS_C, Med26), SMART (ZnF_C2C2, TFS2M, TFS2N)
ID=g38833	XP_018922584.1	20.3	645	445	14	71	698	317	909	8.5e-21	87	XP_018922584.1 PREDICTED: LOW QUALITY PROTEIN: CD109 antigen-like [Cyprinus carpio]	cyprinus carpio	cyprinus carpio;cyprinus;cyprinidae;cyprinoidei;cypriniformes;cypriniphysae;otophysi;ostariophysi;otomorpha;clupeocephala;osteoglossocephalai;teleostei;neopterygii;actinopteri;actinopterygii;euteleostomi;teleostomi;gnathostomata;vertebrata;craniata;chordata;deuterostomia;bilateria;eumetazoa;metazoa;opisthokonta;eukaryota;cellular organisms;root	No	No	51511.ENSCSAVP00000000596	1.4e-73	283.1	CD109	Animals	meNOG[21]	09UD8@biNOG,0DJE9@chorNOG,0V5CM@meNOG,0XRED@NOG,12P6H@opiNOG,KOG1366@euNOG	C3 and PZP-like, alpha-2-macroglobulin domain containing 8	GO:0006810-transport(L=3),GO:0006952-defense response(L=3),GO:0006959-humoral immune response(L=3),GO:0019222-regulation of metabolic process(L=3),GO:0044092-negative regulation of molecular function(L=3),GO:0044765-single-organism transport(L=3),GO:0050790-regulation of catalytic activity(L=3),	GO:0005615-extracellular space(L=3),GO:0005886-plasma membrane(L=3),GO:0031224-intrinsic component of membrane(L=3),GO:0071944-cell periphery(L=3),	GO:0004857-enzyme inhibitor activity(L=3),GO:0061134-peptidase regulator activity(L=3),	PFAM (A2M_comp, A2M, A2M_N_2, A2M_recep, A2M_N, Thiol-ester_cl, SVA, Methyltransf_FA, Kazal_2, Ldl_recept_a), SMART (SIGNAL, TRANS, LDLa, KAZAL)
ID=g14589	XP_002129510.1	44	505	272	4	4	502	10	509	6.1e-122	96.5	XP_002129510.1 aladin [Ciona intestinalis]	ciona intestinalis	ciona intestinalis;ciona;cionidae;phlebobranchia;enterogona;ascidiacea;tunicata;chordata;deuterostomia;bilateria;eumetazoa;metazoa;opisthokonta;eukaryota;cellular organisms;root	No	Yes	51511.ENSCSAVP00000009597	7.8e-132	476.1	AAAS	Animals	meNOG[21]	09U7H@biNOG,0DFH8@chorNOG,0V56J@meNOG,0XNTD@NOG,12NK9@opiNOG,KOG2139@euNOG	Achalasia, adrenocortical insufficiency, alacrimia	GO:0005975-carbohydrate metabolic process(L=3),GO:0006810-transport(L=3),GO:0007165-signal transduction(L=3),GO:0007611-learning or memory(L=3),GO:0009566-fertilization(L=3),GO:0010033-response to organic substance(L=3),GO:0016032-viral process(L=3),GO:0032879-regulation of localization(L=3),GO:0044281-small molecule metabolic process(L=3),GO:0044403-symbiosis, encompassing mutualism through para…	GO:0005622-intracellular(L=3),GO:0012505-endomembrane system(L=3),GO:0031090-organelle membrane(L=3),GO:0031224-intrinsic component of membrane(L=3),GO:0031967-organelle envelope(L=3),GO:0031975-envelope(L=3),GO:0043229-intracellular organelle(L=3),GO:0043232-intracellular non-membrane-bounded organelle(L=3),GO:0044424-intracellular part(L=3),GO:0044446-intracellular organelle part(L=3),	GO:0003676-nucleic acid binding(L=3),GO:0043169-cation binding(L=3),	PFAM (WD40), SMART (WD40, ZnF_C2H2)
ID=g29229	sp|O15182|CETN3_HUMAN	69.9	113	34	0	1	113	54	166	5.9e-42	98.3	sp|O15182|CETN3_HUMAN Centrin-3 OS=Homo sapiens OX=9606 GN=CETN3 PE=1 SV=2	homo sapiens	homo sapiens;homo;homininae;hominidae;hominoidea;catarrhini;simiiformes;haplorrhini;primates;euarchontoglires;boreoeutheria;eutheria;theria;mammalia;amniota;tetrapoda;dipnotetrapodomorpha;sarcopterygii;euteleostomi;teleostomi;gnathostomata;vertebrata;craniata;chordata;deuterostomia;bilateria;eumetazoa;metazoa;opisthokonta;eukaryota;cellular organisms;root	No	Yes	7897.ENSLACP00000005971	1.3e-42	177.6	CETN3	Animals	meNOG[21]	09UU5@biNOG,0DG3H@chorNOG,0V5TM@meNOG,13I1G@opiNOG,1CQT2@veNOG,COG5126@NOG,KOG0028@euNOG	centrin, EF-hand protein, 3	GO:0006810-transport(L=3),GO:0006996-organelle organization(L=3),GO:0007017-microtubule-based process(L=3),GO:0007049-cell cycle(L=3),GO:0044765-single-organism transport(L=3),GO:0051301-cell division(L=3),	GO:0005622-intracellular(L=3),GO:0005886-plasma membrane(L=3),GO:0031224-intrinsic component of membrane(L=3),GO:0031226-intrinsic component of plasma membrane(L=3),GO:0042995-cell projection(L=3),GO:0043229-intracellular organelle(L=3),GO:0043232-intracellular non-membrane-bounded organelle(L=3),GO:0044424-intracellular part(L=3),GO:0044446-intracellular organelle part(L=3),GO:0044459-plasma mem…	GO:0008092-cytoskeletal protein binding(L=3),GO:0032403-protein complex binding(L=3),GO:0043169-cation binding(L=3),	PFAM (efhand), SMART (EFh)
ID=g27149.1	XP_018668128.1	38.1	754	416	18	37	753	70	809	1.6e-131	73.1	XP_018668128.1 neuroligin-4, X-linked isoform X2 [Ciona intestinalis]	ciona intestinalis	ciona intestinalis;ciona;cionidae;phlebobranchia;enterogona;ascidiacea;tunicata;chordata;deuterostomia;bilateria;eumetazoa;metazoa;opisthokonta;eukaryota;cellular organisms;root	No	Yes	7719.ENSCINP00000031848	3.1e-129	468.4	NLGN1	Animals	meNOG[21]	09Z64@biNOG,0DIIX@chorNOG,0V603@meNOG,12TNT@opiNOG,COG2272@NOG,KOG1516@euNOG	neuroligin	GO:0001505-regulation of neurotransmitter levels(L=3),GO:0003360-brainstem development(L=3),GO:0006810-transport(L=3),GO:0006996-organelle organization(L=3),GO:0007165-signal transduction(L=3),GO:0007267-cell-cell signaling(L=3),GO:0007275-multicellular organism development(L=3),GO:0007611-learning or memory(L=3),GO:0007632-visual behavior(L=3),GO:0008104-protein localization(L=3),GO:0008344-adul…	GO:0005622-intracellular(L=3),GO:0005886-plasma membrane(L=3),GO:0009897-external side of plasma membrane(L=3),GO:0009986-cell surface(L=3),GO:0031224-intrinsic component of membrane(L=3),GO:0031226-intrinsic component of plasma membrane(L=3),GO:0031982-vesicle(L=3),GO:0042734-presynaptic membrane(L=3),GO:0042995-cell projection(L=3),GO:0043229-intracellular organelle(L=3),GO:0043232-intracellula…	GO:0016788-hydrolase activity, acting on ester bonds(L=3),GO:0042802-identical protein binding(L=3),GO:0043168-anion binding(L=3),GO:0046983-protein dimerization activity(L=3),GO:0050839-cell adhesion molecule binding(L=3),	PFAM (COesterase, Abhydrolase_3), SMART (TRANS, SIGNAL)
ID=g42310	XP_002130147.1	42.7	356	157	9	30	345	72	420	4.1e-61	89.3	XP_002130147.1 solute carrier family 25 member 36 [Ciona intestinalis]	ciona intestinalis	ciona intestinalis;ciona;cionidae;phlebobranchia;enterogona;ascidiacea;tunicata;chordata;deuterostomia;bilateria;eumetazoa;metazoa;opisthokonta;eukaryota;cellular organisms;root	No	Yes	7719.ENSCINP00000003249	3.5e-59	234.2	SLC25A33	Animals	meNOG[21]	09TH2@biNOG,0DETV@chorNOG,0V4G2@meNOG,0XS20@NOG,12TC8@opiNOG,KOG0757@euNOG	solute carrier family 25 (pyrimidine nucleotide carrier	GO:0006810-transport(L=3),GO:0009725-response to hormone(L=3),GO:0010033-response to organic substance(L=3),GO:0044765-single-organism transport(L=3),GO:0046907-intracellular transport(L=3),GO:0051649-establishment of localization in cell(L=3),GO:1901700-response to oxygen-containing compound(L=3),	GO:0005622-intracellular(L=3),GO:0031090-organelle membrane(L=3),GO:0031224-intrinsic component of membrane(L=3),GO:0031967-organelle envelope(L=3),GO:0031975-envelope(L=3),GO:0043229-intracellular organelle(L=3),GO:0044424-intracellular part(L=3),GO:0044446-intracellular organelle part(L=3),	NA	PFAM (Mito_carr), SMART (TRANS)
ID=g28823	XP_027471512.1	55.7	122	42	3	80	201	47	156	1.2e-20	60.4	XP_027471512.1 heterogeneous nuclear ribonucleoprotein K-like isoform X2 [Zalophus californianus]	zalophus californianus	zalophus californianus;zalophus;otariidae;caniformia;carnivora;laurasiatheria;boreoeutheria;eutheria;theria;mammalia;amniota;tetrapoda;dipnotetrapodomorpha;sarcopterygii;euteleostomi;teleostomi;gnathostomata;vertebrata;craniata;chordata;deuterostomia;bilateria;eumetazoa;metazoa;opisthokonta;eukaryota;cellular organisms;root	No	Yes	9615.ENSCAFP00000002004	2.9e-21	107.5	HNRNPK	Mammals	maNOG[6]	09U83@biNOG,0CD6Q@carNOG,0DFHW@chorNOG,0UGVC@maNOG,0V578@meNOG,11GSB@NOG,12NKN@opiNOG,1CQ7Q@veNOG,KOG2192@euNOG	heterogeneous nuclear ribonucleoprotein k	GO:0006139-nucleobase-containing compound metabolic process(L=3),GO:0006725-cellular aromatic compound metabolic process(L=3),GO:0007165-signal transduction(L=3),GO:0016032-viral process(L=3),GO:0019222-regulation of metabolic process(L=3),GO:0032879-regulation of localization(L=3),GO:0034641-cellular nitrogen compound metabolic process(L=3),GO:0043170-macromolecule metabolic process(L=3),GO:0044…	GO:0005622-intracellular(L=3),GO:0043229-intracellular organelle(L=3),GO:0043232-intracellular non-membrane-bounded organelle(L=3),GO:0044424-intracellular part(L=3),GO:0044446-intracellular organelle part(L=3),GO:0070013-intracellular organelle lumen(L=3),	GO:0000981-RNA polymerase II transcription factor activity, sequence-specific DNA binding(L=3),GO:0003676-nucleic acid binding(L=3),	PFAM (KH_1, ROKNT, KH_2), SMART (KH)
ID=g42603	XP_002131050.1	54.7	106	48	0	1	106	34	139	1.1e-28	99.1	XP_002131050.1 EF-hand calcium-binding domain-containing protein 10-like [Ciona intestinalis]	ciona intestinalis	ciona intestinalis;ciona;cionidae;phlebobranchia;enterogona;ascidiacea;tunicata;chordata;deuterostomia;bilateria;eumetazoa;metazoa;opisthokonta;eukaryota;cellular organisms;root	No	Yes	7719.ENSCINP00000026944	2.6e-29	133.3	EFCAB10	Animals	meNOG[21]	0A7WD@biNOG,0DUM8@chorNOG,0J0UR@euNOG,0VIRC@meNOG,11UE3@NOG,13W41@opiNOG	EF-hand calcium binding domain 10	GO:0007165-signal transduction(L=3),GO:0019222-regulation of metabolic process(L=3),GO:0050790-regulation of catalytic activity(L=3),GO:0050794-regulation of cellular process(L=3),	NA	GO:0019207-kinase regulator activity(L=3),GO:0043169-cation binding(L=3),	PFAM (Dpy-30)
ID=g30412	XP_009858554.3	43.9	488	247	6	27	493	26	507	1.6e-103	94	XP_009858554.3 2-(3-amino-3-carboxypropyl)histidine synthase subunit 2 [Ciona intestinalis]	ciona intestinalis	ciona intestinalis;ciona;cionidae;phlebobranchia;enterogona;ascidiacea;tunicata;chordata;deuterostomia;bilateria;eumetazoa;metazoa;opisthokonta;eukaryota;cellular organisms;root	No	Yes	7719.ENSCINP00000033339	3.9e-104	384	DPH2	Animals	meNOG[21]	09T76@biNOG,0DEIC@chorNOG,0V45Y@meNOG,12N46@opiNOG,COG1736@NOG,KOG2648@euNOG	DPH2 homolog (S. cerevisiae)	GO:0007275-multicellular organism development(L=3),GO:0019538-protein metabolic process(L=3),GO:0043170-macromolecule metabolic process(L=3),GO:0044249-cellular biosynthetic process(L=3),GO:0044260-cellular macromolecule metabolic process(L=3),	GO:0005622-intracellular(L=3),GO:0044424-intracellular part(L=3),	NA	PFAM (Diphthamide_syn)
ID=g16378	XP_020794199.1	34.1	132	70	5	6	120	14	145	2.3e-06	92	XP_020794199.1 growth arrest and DNA damage-inducible proteins-interacting protein 1 [Boleophthalmus pectinirostris]	boleophthalmus pectinirostris	boleophthalmus pectinirostris;boleophthalmus;oxudercinae;gobiidae;gobioidei;gobiiformes;gobiaria;percomorphaceae;euacanthomorphacea;acanthomorphata;ctenosquamata;eurypterygia;neoteleostei;euteleosteomorpha;clupeocephala;osteoglossocephalai;teleostei;neopterygii;actinopteri;actinopterygii;euteleostomi;teleostomi;gnathostomata;vertebrata;craniata;chordata;deuterostomia;bilateria;eumetazoa;metazoa;o…	No	Yes	7719.ENSCINP00000022872	5.7e-12	75.9	GADD45GIP1	Animals	meNOG[21]	0A1XT@biNOG,0DPJS@chorNOG,0VCT8@meNOG,0XVD1@NOG,13SNC@opiNOG,KOG4848@euNOG	Growth arrest and DNA-damage-inducible, gamma interacting protein 1	GO:0007049-cell cycle(L=3),GO:0016032-viral process(L=3),GO:0044403-symbiosis, encompassing mutualism through parasitism(L=3),	GO:0005622-intracellular(L=3),GO:0043229-intracellular organelle(L=3),GO:0044424-intracellular part(L=3),	NA	PFAM (CR6_interact), SMART (COIL)
ID=g17743	XP_002129419.1	31.7	161	102	4	1	158	16	171	9.1e-09	68.4	XP_002129419.1 polyprenol reductase [Ciona intestinalis]	ciona intestinalis	ciona intestinalis;ciona;cionidae;phlebobranchia;enterogona;ascidiacea;tunicata;chordata;deuterostomia;bilateria;eumetazoa;metazoa;opisthokonta;eukaryota;cellular organisms;root	No	Yes	7719.ENSCINP00000012147	2.2e-09	68.2	SRD5A3	Animals	meNOG[21]	0A1M4@biNOG,0DP9C@chorNOG,0VCGW@meNOG,11JQM@NOG,12TXC@opiNOG,KOG1640@euNOG	Steroid 5 alpha-reductase 3	GO:0005975-carbohydrate metabolic process(L=3),GO:0006629-lipid metabolic process(L=3),GO:0010817-regulation of hormone levels(L=3),GO:0019538-protein metabolic process(L=3),GO:0034754-cellular hormone metabolic process(L=3),GO:0042446-hormone biosynthetic process(L=3),GO:0043170-macromolecule metabolic process(L=3),GO:0044248-cellular catabolic process(L=3),GO:0044249-cellular biosynthetic proce…	GO:0005622-intracellular(L=3),GO:0005789-endoplasmic reticulum membrane(L=3),GO:0012505-endomembrane system(L=3),GO:0031090-organelle membrane(L=3),GO:0031224-intrinsic component of membrane(L=3),GO:0042175-nuclear outer membrane-endoplasmic reticulum membrane network(L=3),GO:0043229-intracellular organelle(L=3),GO:0044424-intracellular part(L=3),GO:0044446-intracellular organelle part(L=3),	GO:0016229-steroid dehydrogenase activity(L=3),GO:0016627-oxidoreductase activity, acting on the CH-CH group of donors(L=3),	PFAM (Steroid_dh), SMART (TRANS)
ID=g20832	NA	NA	NA	NA	NA	NA	NA	NA	NA	NA	NA	NA	NA	NA	NA	NA	8128.ENSONIP00000021098	3.6e-08	63.5	MORN2	Fishes	fiNOG[1]	0A9H2@biNOG,0DVN4@chorNOG,0J2DM@euNOG,0N96I@fiNOG,0VKDZ@meNOG,11Z4K@NOG,13RC1@opiNOG,1D4YC@veNOG	MORN repeat containing 2	NA	NA	NA	PFAM (MORN), SMART (MORN)
ID=g13073	XP_008526139.1	21.5	683	438	21	41	641	51	717	8.7e-15	87.4	XP_008526139.1 PREDICTED: collagen alpha-1(VII) chain [Equus przewalskii]	equus przewalskii	equus przewalskii;equus;equus;equidae;perissodactyla;laurasiatheria;boreoeutheria;eutheria;theria;mammalia;amniota;tetrapoda;dipnotetrapodomorpha;sarcopterygii;euteleostomi;teleostomi;gnathostomata;vertebrata;craniata;chordata;deuterostomia;bilateria;eumetazoa;metazoa;opisthokonta;eukaryota;cellular organisms;root	No	No	9986.ENSOCUP00000010671	1.8e-14	86.7	COL7A1	Mammals	maNOG[6]	0A01U@biNOG,0DJPG@chorNOG,0UGWN@maNOG,0VCUM@meNOG,0XNMM@NOG,13IM5@opiNOG,1AVED@spriNOG,1CUGE@veNOG,KOG3544@euNOG	Collagen type VII alpha 1	GO:0007275-multicellular organism development(L=3),GO:0009888-tissue development(L=3),GO:0019222-regulation of metabolic process(L=3),GO:0043062-extracellular structure organization(L=3),GO:0044092-negative regulation of molecular function(L=3),GO:0050790-regulation of catalytic activity(L=3),	GO:0005578-proteinaceous extracellular matrix(L=3),GO:0005581-collagen trimer(L=3),GO:0005622-intracellular(L=3),GO:0043229-intracellular organelle(L=3),GO:0044420-extracellular matrix component(L=3),GO:0044424-intracellular part(L=3),GO:0044446-intracellular organelle part(L=3),GO:0070013-intracellular organelle lumen(L=3),	GO:0004857-enzyme inhibitor activity(L=3),GO:0061134-peptidase regulator activity(L=3),	PFAM (Collagen, fn3, VWA, Kunitz_BPTI), SMART (FN3, VWA, SIGNAL, KU)
ID=g35077	XP_018973997.1	34.4	987	606	10	6	960	302	1279	3.7e-181	99.2	XP_018973997.1 PREDICTED: titin-like [Cyprinus carpio]	cyprinus carpio	cyprinus carpio;cyprinus;cyprinidae;cyprinoidei;cypriniformes;cypriniphysae;otophysi;ostariophysi;otomorpha;clupeocephala;osteoglossocephalai;teleostei;neopterygii;actinopteri;actinopterygii;euteleostomi;teleostomi;gnathostomata;vertebrata;craniata;chordata;deuterostomia;bilateria;eumetazoa;metazoa;opisthokonta;eukaryota;cellular organisms;root	No	No	51511.ENSCSAVP00000004030	1.2e-231	808.5	TTN	Animals	meNOG[21]	09UCG@biNOG,0DJR2@chorNOG,0V474@meNOG,0XQFD@NOG,12NP0@opiNOG,KOG0613@euNOG	myosin light chain kinase	GO:0001775-cell activation(L=3),GO:0003012-muscle system process(L=3),GO:0003013-circulatory system process(L=3),GO:0006139-nucleobase-containing compound metabolic process(L=3),GO:0006725-cellular aromatic compound metabolic process(L=3),GO:0006793-phosphorus metabolic process(L=3),GO:0006810-transport(L=3),GO:0006928-movement of cell or subcellular component(L=3),GO:0006996-organelle organizati…	GO:0000786-nucleosome(L=3),GO:0005622-intracellular(L=3),GO:0031224-intrinsic component of membrane(L=3),GO:0043229-intracellular organelle(L=3),GO:0043232-intracellular non-membrane-bounded organelle(L=3),GO:0044424-intracellular part(L=3),GO:0044446-intracellular organelle part(L=3),GO:0070013-intracellular organelle lumen(L=3),	GO:0000166-nucleotide binding(L=3),GO:0001882-nucleoside binding(L=3),GO:0003676-nucleic acid binding(L=3),GO:0005088-Ras guanyl-nucleotide exchange factor activity(L=3),GO:0005319-lipid transporter activity(L=3),GO:0005516-calmodulin binding(L=3),GO:0008047-enzyme activator activity(L=3),GO:0008092-cytoskeletal protein binding(L=3),GO:0016772-transferase activity, transferring phosphorus-contain…	PFAM (I-set, fn3, ig, V-set, Pkinase, Pkinase_Tyr, PPAK, Titin_Z, RCSD, DUF1136, RhoGEF), SMART (FN3, IG, IGc2, IG_like, COIL, STYKc, S_TKc, PH)
ID=g23550	XP_026690598.1	47.1	297	134	5	15	292	32	324	6.1e-66	94.6	XP_026690598.1 rRNA methyltransferase 1, mitochondrial isoform X1 [Ciona intestinalis]	ciona intestinalis	ciona intestinalis;ciona;cionidae;phlebobranchia;enterogona;ascidiacea;tunicata;chordata;deuterostomia;bilateria;eumetazoa;metazoa;opisthokonta;eukaryota;cellular organisms;root	No	Yes	51511.ENSCSAVP00000004202	2e-39	168.3	MRM1	Animals	meNOG[21]	09TRF@biNOG,0DF1S@chorNOG,0V4QS@meNOG,12RQD@opiNOG,COG0566@NOG,KOG0838@euNOG	mitochondrial rRNA methyltransferase 1 homolog (S. cerevisiae)	GO:0006139-nucleobase-containing compound metabolic process(L=3),GO:0006725-cellular aromatic compound metabolic process(L=3),GO:0034641-cellular nitrogen compound metabolic process(L=3),GO:0043170-macromolecule metabolic process(L=3),GO:0043414-macromolecule methylation(L=3),GO:0044260-cellular macromolecule metabolic process(L=3),GO:0046483-heterocycle metabolic process(L=3),GO:1901360-organic …	GO:0005622-intracellular(L=3),GO:0043229-intracellular organelle(L=3),GO:0044424-intracellular part(L=3),	GO:0003676-nucleic acid binding(L=3),GO:0016741-transferase activity, transferring one-carbon groups(L=3),	PFAM (SpoU_methylase, SpoU_sub_bind), SMART (SpoU_sub_bind)
ID=g6660	XP_002125616.1	39.9	566	313	11	3	563	378	921	1.2e-106	86	XP_002125616.1 protein dispatched homolog 1-like [Ciona intestinalis]	ciona intestinalis	ciona intestinalis;ciona;cionidae;phlebobranchia;enterogona;ascidiacea;tunicata;chordata;deuterostomia;bilateria;eumetazoa;metazoa;opisthokonta;eukaryota;cellular organisms;root	No	Yes	7719.ENSCINP00000033280	2.9e-107	394.8	DISP1	Animals	meNOG[21]	09YRK@biNOG,0DK64@chorNOG,0V9PG@meNOG,0XT7M@NOG,13IJI@opiNOG,KOG3664@euNOG	dispatched homolog	GO:0003013-circulatory system process(L=3),GO:0006810-transport(L=3),GO:0006928-movement of cell or subcellular component(L=3),GO:0006935-chemotaxis(L=3),GO:0007165-signal transduction(L=3),GO:0007275-multicellular organism development(L=3),GO:0007276-gamete generation(L=3),GO:0009653-anatomical structure morphogenesis(L=3),GO:0009888-tissue development(L=3),GO:0019222-regulation of metabolic pro…	GO:0005886-plasma membrane(L=3),GO:0016323-basolateral plasma membrane(L=3),GO:0016324-apical plasma membrane(L=3),GO:0031224-intrinsic component of membrane(L=3),GO:0044459-plasma membrane part(L=3),GO:0045177-apical part of cell(L=3),GO:0071944-cell periphery(L=3),	GO:0004888-transmembrane signaling receptor activity(L=3),GO:0015197-peptide transporter activity(L=3),	PFAM (Patched, Sterol-sensing, MMPL), SMART (TRANS)
ID=g39495.1	NP_001071674.1	32.1	529	238	10	69	597	62	469	1.4e-29	87.1	NP_001071674.1 transcription factor protein [Ciona intestinalis]	ciona intestinalis	ciona intestinalis;ciona;cionidae;phlebobranchia;enterogona;ascidiacea;tunicata;chordata;deuterostomia;bilateria;eumetazoa;metazoa;opisthokonta;eukaryota;cellular organisms;root	No	Yes	51511.ENSCSAVP00000014652	3.4e-33	148.7	CREB3L2	Animals	meNOG[21]	09V88@biNOG,0DGGV@chorNOG,0V67S@meNOG,0ZZQM@NOG,12R71@opiNOG,KOG0709@euNOG	cAMP responsive element binding protein 3-like	GO:0006139-nucleobase-containing compound metabolic process(L=3),GO:0006725-cellular aromatic compound metabolic process(L=3),GO:0006810-transport(L=3),GO:0007275-multicellular organism development(L=3),GO:0009653-anatomical structure morphogenesis(L=3),GO:0009888-tissue development(L=3),GO:0010033-response to organic substance(L=3),GO:0019222-regulation of metabolic process(L=3),GO:0032879-regul…	GO:0005622-intracellular(L=3),GO:0005789-endoplasmic reticulum membrane(L=3),GO:0012505-endomembrane system(L=3),GO:0031090-organelle membrane(L=3),GO:0031224-intrinsic component of membrane(L=3),GO:0042175-nuclear outer membrane-endoplasmic reticulum membrane network(L=3),GO:0043229-intracellular organelle(L=3),GO:0044424-intracellular part(L=3),GO:0044446-intracellular organelle part(L=3),	GO:0000981-RNA polymerase II transcription factor activity, sequence-specific DNA binding(L=3),GO:0003676-nucleic acid binding(L=3),GO:0003682-chromatin binding(L=3),GO:0042802-identical protein binding(L=3),GO:0046983-protein dimerization activity(L=3),	PFAM (bZIP_1, bZIP_2), SMART (COIL, BRLZ, TRANS)
ID=g1977	XP_002128766.1	54.4	158	67	3	37	191	89	244	1.1e-42	79.9	XP_002128766.1 cationic trypsin-like [Ciona intestinalis]	ciona intestinalis	ciona intestinalis;ciona;cionidae;phlebobranchia;enterogona;ascidiacea;tunicata;chordata;deuterostomia;bilateria;eumetazoa;metazoa;opisthokonta;eukaryota;cellular organisms;root	No	Yes	51511.ENSCSAVP00000019906	8.8e-44	182.2	PRSS3	Animals	meNOG[21]	0A05W@biNOG,0DK7J@chorNOG,0V5QU@meNOG,12SJR@opiNOG,COG5640@NOG,KOG3627@euNOG	ec 3.4.21.4	GO:0006810-transport(L=3),GO:0006928-movement of cell or subcellular component(L=3),GO:0006952-defense response(L=3),GO:0007584-response to nutrient(L=3),GO:0007586-digestion(L=3),GO:0009991-response to extracellular stimulus(L=3),GO:0010033-response to organic substance(L=3),GO:0010243-response to organonitrogen compound(L=3),GO:0019538-protein metabolic process(L=3),GO:0022411-cellular componen…	GO:0005615-extracellular space(L=3),	GO:0008233-peptidase activity(L=3),GO:0017171-serine hydrolase activity(L=3),GO:0038024-cargo receptor activity(L=3),GO:0043169-cation binding(L=3),	PFAM (Trypsin), SMART (Tryp_SPc, SIGNAL, TRANS)
ID=g4255	XP_026693139.1	30.6	327	159	8	158	468	12	286	2e-24	60.2	XP_026693139.1 uncharacterized protein LOC113474820 [Ciona intestinalis]	ciona intestinalis	ciona intestinalis;ciona;cionidae;phlebobranchia;enterogona;ascidiacea;tunicata;chordata;deuterostomia;bilateria;eumetazoa;metazoa;opisthokonta;eukaryota;cellular organisms;root	No	No	7719.ENSCINP00000014702	3.9e-14	85.1	CNR2	Animals	meNOG[21]	0A2UB@biNOG,0DQQU@chorNOG,0VDYB@meNOG,0XRW9@NOG,13JGT@opiNOG,KOG3656@euNOG	cannabinoid receptor 2 (macrophage)	GO:0002682-regulation of immune system process(L=3),GO:0006952-defense response(L=3),GO:0007165-signal transduction(L=3),GO:0009611-response to wounding(L=3),GO:0010033-response to organic substance(L=3),GO:0010243-response to organonitrogen compound(L=3),GO:0019222-regulation of metabolic process(L=3),GO:0023051-regulation of signaling(L=3),GO:0042391-regulation of membrane potential(L=3),GO:004…	GO:0005622-intracellular(L=3),GO:0005886-plasma membrane(L=3),GO:0009898-cytoplasmic side of plasma membrane(L=3),GO:0019897-extrinsic component of plasma membrane(L=3),GO:0019898-extrinsic component of membrane(L=3),GO:0031224-intrinsic component of membrane(L=3),GO:0031226-intrinsic component of plasma membrane(L=3),GO:0042995-cell projection(L=3),GO:0044297-cell body(L=3),GO:0044424-intracellu…	GO:0004888-transmembrane signaling receptor activity(L=3),	PFAM (7tm_1, 7TM_GPCR_Srsx, 7TM_GPCR_Srx), SMART (TRANS)
ID=g29831.2	XP_009858829.1	33.7	457	279	7	76	524	72	512	1.9e-59	67.5	XP_009858829.1 C3a anaphylatoxin chemotactic receptor-like isoform X3 [Ciona intestinalis]	ciona intestinalis	ciona intestinalis;ciona;cionidae;phlebobranchia;enterogona;ascidiacea;tunicata;chordata;deuterostomia;bilateria;eumetazoa;metazoa;opisthokonta;eukaryota;cellular organisms;root	No	Yes	7719.ENSCINP00000026685	1.6e-49	203	CXCR7	Animals	meNOG[21]	0A054@biNOG,0DMQY@chorNOG,0VB1D@meNOG,0XRW9@NOG,13H4Q@opiNOG,KOG3656@euNOG	chemokine (C-X-C motif) receptor 7	GO:0006928-movement of cell or subcellular component(L=3),GO:0006935-chemotaxis(L=3),GO:0007165-signal transduction(L=3),GO:0007267-cell-cell signaling(L=3),GO:0007275-multicellular organism development(L=3),GO:0007276-gamete generation(L=3),GO:0009653-anatomical structure morphogenesis(L=3),GO:0010033-response to organic substance(L=3),GO:0016032-viral process(L=3),GO:0022412-cellular process in…	GO:0005622-intracellular(L=3),GO:0005886-plasma membrane(L=3),GO:0031224-intrinsic component of membrane(L=3),GO:0043229-intracellular organelle(L=3),GO:0044424-intracellular part(L=3),GO:0071944-cell periphery(L=3),	GO:0001653-peptide receptor activity(L=3),GO:0004888-transmembrane signaling receptor activity(L=3),GO:0015026-coreceptor activity(L=3),GO:0019955-cytokine binding(L=3),GO:0030594-neurotransmitter receptor activity(L=3),	PFAM (7tm_1, 7TM_GPCR_Srsx), SMART (TRANS)
ID=g11267	XP_018670191.1	65.5	232	72	3	1	225	11	241	7.5e-76	85.9	XP_018670191.1 uridine-cytidine kinase 2-B-like [Ciona intestinalis]	ciona intestinalis	ciona intestinalis;ciona;cionidae;phlebobranchia;enterogona;ascidiacea;tunicata;chordata;deuterostomia;bilateria;eumetazoa;metazoa;opisthokonta;eukaryota;cellular organisms;root	No	Yes	51511.ENSCSAVP00000011670	3.9e-79	300.1	UCK2	Animals	meNOG[21]	0B312@biNOG,0E7EI@chorNOG,0IMEH@euNOG,0WFCB@meNOG,13AQK@opiNOG,COG0572@NOG	Uridine-cytidine kinase	GO:0006139-nucleobase-containing compound metabolic process(L=3),GO:0006725-cellular aromatic compound metabolic process(L=3),GO:0006793-phosphorus metabolic process(L=3),GO:0006810-transport(L=3),GO:0009611-response to wounding(L=3),GO:0019637-organophosphate metabolic process(L=3),GO:0034641-cellular nitrogen compound metabolic process(L=3),GO:0044249-cellular biosynthetic process(L=3),GO:00442…	GO:0005622-intracellular(L=3),GO:0043229-intracellular organelle(L=3),GO:0044424-intracellular part(L=3),	GO:0000166-nucleotide binding(L=3),GO:0001882-nucleoside binding(L=3),GO:0016772-transferase activity, transferring phosphorus-containing groups(L=3),GO:0032553-ribonucleotide binding(L=3),GO:0043168-anion binding(L=3),GO:1901265-nucleoside phosphate binding(L=3),	PFAM (PRK, CoaE, Zeta_toxin)
ID=g17382	XP_020747067.1	30.2	742	406	25	87	732	90	815	8.3e-80	87.5	XP_020747067.1 sortilin-related receptor [Odocoileus virginianus texanus]	odocoileus virginianus texanus	odocoileus virginianus texanus;odocoileus virginianus;odocoileus;odocoileinae;cervidae;pecora;ruminantia;cetartiodactyla;laurasiatheria;boreoeutheria;eutheria;theria;mammalia;amniota;tetrapoda;dipnotetrapodomorpha;sarcopterygii;euteleostomi;teleostomi;gnathostomata;vertebrata;craniata;chordata;deuterostomia;bilateria;eumetazoa;metazoa;opisthokonta;eukaryota;cellular organisms;root	No	Yes	51511.ENSCSAVP00000004828	6.6e-92	344	SORL1	Animals	meNOG[21]	09XVT@biNOG,0DI6R@chorNOG,0V7UH@meNOG,0Y3W5@NOG,12SMY@opiNOG,KOG1215@euNOG,KOG3511@euNOG	Sortilin-related VPS10 domain containing receptor	GO:0006629-lipid metabolic process(L=3),GO:0006810-transport(L=3),GO:0006928-movement of cell or subcellular component(L=3),GO:0007165-signal transduction(L=3),GO:0007275-multicellular organism development(L=3),GO:0010876-lipid localization(L=3),GO:0044281-small molecule metabolic process(L=3),GO:0044765-single-organism transport(L=3),GO:0048870-cell motility(L=3),GO:0050794-regulation of cellula…	GO:0005615-extracellular space(L=3),GO:0005622-intracellular(L=3),GO:0005886-plasma membrane(L=3),GO:0031224-intrinsic component of membrane(L=3),GO:0031226-intrinsic component of plasma membrane(L=3),GO:0034358-plasma lipoprotein particle(L=3),GO:0043229-intracellular organelle(L=3),GO:0044297-cell body(L=3),GO:0044424-intracellular part(L=3),GO:0044459-plasma membrane part(L=3),GO:0071944-cell …	GO:0004888-transmembrane signaling receptor activity(L=3),GO:0038024-cargo receptor activity(L=3),GO:0071814-protein-lipid complex binding(L=3),	PFAM (Ldl_recept_a, Ldl_recept_b, fn3, PKD, BNR, SRCR), SMART (LDLa, LY, FN3, TRANS, VPS10, EGF_like, EGF, PKD, SIGNAL, SR)
ID=g26710	XP_002125774.2	62.2	241	82	2	1	241	41	272	5.4e-19	84	XP_002125774.2 leucine-rich repeat-containing protein 34 [Ciona intestinalis]	ciona intestinalis	ciona intestinalis;ciona;cionidae;phlebobranchia;enterogona;ascidiacea;tunicata;chordata;deuterostomia;bilateria;eumetazoa;metazoa;opisthokonta;eukaryota;cellular organisms;root	No	Yes	7719.ENSCINP00000035991	1.3e-19	102.4	LRRC34	Animals	meNOG[21]	09ZKE@biNOG,0DNRK@chorNOG,0VBZS@meNOG,0ZBX3@NOG,12TDH@opiNOG,KOG4308@euNOG	Leucine rich repeat containing 34	GO:0007275-multicellular organism development(L=3),GO:0048869-cellular developmental process(L=3),	NA	NA	PFAM (LRR_1), SMART (LRR)
ID=g14696	XP_026690223.1	53.3	150	68	1	2	151	3	150	1.5e-39	96.8	XP_026690223.1 microsomal glutathione S-transferase 1-like [Ciona intestinalis]	ciona intestinalis	ciona intestinalis;ciona;cionidae;phlebobranchia;enterogona;ascidiacea;tunicata;chordata;deuterostomia;bilateria;eumetazoa;metazoa;opisthokonta;eukaryota;cellular organisms;root	No	Yes	51511.ENSCSAVP00000001858	2.2e-37	160.6	MGST1	Animals	meNOG[21]	0A5RN@biNOG,0DPFS@chorNOG,0IXE1@euNOG,0VGJX@meNOG,11VJG@NOG,13TSN@opiNOG	Microsomal glutathione S-transferase	GO:0006082-organic acid metabolic process(L=3),GO:0006520-cellular amino acid metabolic process(L=3),GO:0006575-cellular modified amino acid metabolic process(L=3),GO:0006790-sulfur compound metabolic process(L=3),GO:0006979-response to oxidative stress(L=3),GO:0007275-multicellular organism development(L=3),GO:0007548-sex differentiation(L=3),GO:0009410-response to xenobiotic stimulus(L=3),GO:00…	GO:0005622-intracellular(L=3),GO:0005789-endoplasmic reticulum membrane(L=3),GO:0012505-endomembrane system(L=3),GO:0031090-organelle membrane(L=3),GO:0031224-intrinsic component of membrane(L=3),GO:0031967-organelle envelope(L=3),GO:0031975-envelope(L=3),GO:0042175-nuclear outer membrane-endoplasmic reticulum membrane network(L=3),GO:0043229-intracellular organelle(L=3),GO:0044424-intracellular …	GO:0004602-glutathione peroxidase activity(L=3),GO:0016684-oxidoreductase activity, acting on peroxide as acceptor(L=3),GO:0016765-transferase activity, transferring alkyl or aryl (other than methyl) groups(L=3),GO:0042277-peptide binding(L=3),GO:0042802-identical protein binding(L=3),GO:0043168-anion binding(L=3),GO:0043295-glutathione binding(L=3),GO:0046983-protein dimerization activity(L=3),	PFAM (MAPEG), SMART (TRANS)
ID=g20959	XP_018672906.1	61.1	440	152	3	2	422	12	451	7.2e-153	99.5	XP_018672906.1 phenylalanine-4-hydroxylase [Ciona intestinalis]	ciona intestinalis	ciona intestinalis;ciona;cionidae;phlebobranchia;enterogona;ascidiacea;tunicata;chordata;deuterostomia;bilateria;eumetazoa;metazoa;opisthokonta;eukaryota;cellular organisms;root	No	Yes	51511.ENSCSAVP00000010761	1.8e-155	554.3	PAH	Animals	meNOG[21]	09V2Z@biNOG,0DJJ7@chorNOG,0V93G@meNOG,12SID@opiNOG,COG3186@NOG,KOG3820@euNOG	hydroxylase	GO:0001505-regulation of neurotransmitter levels(L=3),GO:0006082-organic acid metabolic process(L=3),GO:0006520-cellular amino acid metabolic process(L=3),GO:0006582-melanin metabolic process(L=3),GO:0006725-cellular aromatic compound metabolic process(L=3),GO:0006810-transport(L=3),GO:0006979-response to oxidative stress(L=3),GO:0007267-cell-cell signaling(L=3),GO:0007275-multicellular organism …	GO:0005622-intracellular(L=3),GO:0044424-intracellular part(L=3),	GO:0004497-monooxygenase activity(L=3),GO:0016705-oxidoreductase activity, acting on paired donors, with incorporation or reduction of molecular oxygen(L=3),GO:0042802-identical protein binding(L=3),GO:0043168-anion binding(L=3),GO:0043169-cation binding(L=3),GO:0046983-protein dimerization activity(L=3),	PFAM (Biopterin_H, ACT, TOH_N), SMART (COIL)
ID=g21715	XP_027237890.1	35.8	159	96	3	11	163	12	170	6.2e-21	64.6	XP_027237890.1 ankyrin repeat domain-containing protein 10-like, partial [Penaeus vannamei]	penaeus vannamei	penaeus vannamei;penaeus;penaeidae;penaeoidea;dendrobranchiata;decapoda;eucarida;eumalacostraca;malacostraca;multicrustacea;crustacea;pancrustacea;mandibulata;arthropoda;panarthropoda;ecdysozoa;protostomia;bilateria;eumetazoa;metazoa;opisthokonta;eukaryota;cellular organisms;root	No	Yes	28377.ENSACAP00000006060	9.4e-16	89.4	ANKRD10	Animals	meNOG[21]	09YNW@biNOG,0DJGW@chorNOG,0V9KI@meNOG,13KKF@opiNOG,1CU9E@veNOG,COG0666@NOG,KOG0504@euNOG	Ankyrin repeat domain 10	GO:0055114-oxidation-reduction process(L=3),	NA	GO:0003676-nucleic acid binding(L=3),GO:0016627-oxidoreductase activity, acting on the CH-CH group of donors(L=3),	PFAM (Ank), SMART (ANK)
ID=g35955	XP_002127747.1	29.2	212	142	3	4	215	15	218	3.3e-16	95.9	XP_002127747.1 alpha-2-macroglobulin receptor-associated protein-like [Ciona intestinalis]	ciona intestinalis	ciona intestinalis;ciona;cionidae;phlebobranchia;enterogona;ascidiacea;tunicata;chordata;deuterostomia;bilateria;eumetazoa;metazoa;opisthokonta;eukaryota;cellular organisms;root	No	Yes	51511.ENSCSAVP00000017692	1.1e-18	99	LRPAP1	Animals	meNOG[21]	0A3QT@biNOG,0DPVE@chorNOG,0VEJE@meNOG,0YJFP@NOG,13BZB@opiNOG,KOG3956@euNOG	low density lipoprotein receptor-related protein associated protein 1	GO:0006810-transport(L=3),GO:0019538-protein metabolic process(L=3),GO:0023051-regulation of signaling(L=3),GO:0040008-regulation of growth(L=3),GO:0043170-macromolecule metabolic process(L=3),GO:0044092-negative regulation of molecular function(L=3),GO:0044260-cellular macromolecule metabolic process(L=3),GO:0048518-positive regulation of biological process(L=3),GO:0048519-negative regulation of…	GO:0005622-intracellular(L=3),GO:0005886-plasma membrane(L=3),GO:0009986-cell surface(L=3),GO:0031224-intrinsic component of membrane(L=3),GO:0031982-vesicle(L=3),GO:0043229-intracellular organelle(L=3),GO:0043232-intracellular non-membrane-bounded organelle(L=3),GO:0044424-intracellular part(L=3),GO:0044446-intracellular organelle part(L=3),GO:0070013-intracellular organelle lumen(L=3),GO:007194…	GO:0005102-receptor binding(L=3),GO:0005539-glycosaminoglycan binding(L=3),GO:0008201-heparin binding(L=3),GO:0030547-receptor inhibitor activity(L=3),GO:0038024-cargo receptor activity(L=3),GO:0043168-anion binding(L=3),GO:0051082-unfolded protein binding(L=3),	PFAM (Alpha-2-MRAP_C, Alpha-2-MRAP_N), SMART (COIL, SIGNAL, TRANS)
ID=g13449	XP_016050765.1	28	161	115	1	16	176	24	183	2.9e-15	71.2	XP_016050765.1 PREDICTED: thiopurine S-methyltransferase isoform X3 [Erinaceus europaeus]	erinaceus europaeus	erinaceus europaeus;erinaceus;erinaceinae;erinaceidae;eulipotyphla;laurasiatheria;boreoeutheria;eutheria;theria;mammalia;amniota;tetrapoda;dipnotetrapodomorpha;sarcopterygii;euteleostomi;teleostomi;gnathostomata;vertebrata;craniata;chordata;deuterostomia;bilateria;eumetazoa;metazoa;opisthokonta;eukaryota;cellular organisms;root	No	No	13735.ENSPSIP00000013826	2e-15	88.2	TPMT	Animals	meNOG[21]	09YGV@biNOG,0DJX3@chorNOG,0IGTR@euNOG,0V9EJ@meNOG,11GNF@NOG,12SFT@opiNOG,1CUQJ@veNOG	Thiopurine S-methyltransferase	GO:0006139-nucleobase-containing compound metabolic process(L=3),GO:0006725-cellular aromatic compound metabolic process(L=3),GO:0009410-response to xenobiotic stimulus(L=3),GO:0034641-cellular nitrogen compound metabolic process(L=3),GO:0044281-small molecule metabolic process(L=3),GO:0046483-heterocycle metabolic process(L=3),GO:0070887-cellular response to chemical stimulus(L=3),GO:1901360-org…	GO:0005622-intracellular(L=3),GO:0044424-intracellular part(L=3),	GO:0016741-transferase activity, transferring one-carbon groups(L=3),	PFAM (TPMT)
ID=g11981	XP_002131563.1	43.4	373	211	0	62	434	39	411	6.4e-67	82.9	XP_002131563.1 dynein regulatory complex protein 10-like [Ciona intestinalis]	ciona intestinalis	ciona intestinalis;ciona;cionidae;phlebobranchia;enterogona;ascidiacea;tunicata;chordata;deuterostomia;bilateria;eumetazoa;metazoa;opisthokonta;eukaryota;cellular organisms;root	No	Yes	51511.ENSCSAVP00000009905	1.2e-67	262.7	IQCD	Animals	meNOG[21]	09XBG@biNOG,0DKEZ@chorNOG,0IF8Y@euNOG,0V89U@meNOG,0XT1P@NOG,12QFE@opiNOG	IQ motif containing D	NA	NA	NA	PFAM (IQ), SMART (COIL, IQ)
ID=g13007	XP_020900173.1	57.4	284	105	5	12	293	4	273	8.3e-86	79.7	XP_020900173.1 sprT-like domain-containing protein Spartan isoform X1 [Exaiptasia pallida]	exaiptasia pallida	exaiptasia pallida;exaiptasia;aiptasiidae;actiniaria;hexacorallia;anthozoa;cnidaria;eumetazoa;metazoa;opisthokonta;eukaryota;cellular organisms;root	No	Yes	45351.NEMVEDRAFT_v1g183924-PA	1.1e-87	328.9	SPRTN	Animals	meNOG[21]	0V9DV@meNOG,0XPXU@NOG,12RKP@opiNOG,KOG3931@euNOG	SprT-like N-terminal domain	GO:0006139-nucleobase-containing compound metabolic process(L=3),GO:0006725-cellular aromatic compound metabolic process(L=3),GO:0006793-phosphorus metabolic process(L=3),GO:0007275-multicellular organism development(L=3),GO:0007276-gamete generation(L=3),GO:0008219-cell death(L=3),GO:0009314-response to radiation(L=3),GO:0019222-regulation of metabolic process(L=3),GO:0019637-organophosphate met…	GO:0005622-intracellular(L=3),GO:0043229-intracellular organelle(L=3),GO:0043232-intracellular non-membrane-bounded organelle(L=3),GO:0044424-intracellular part(L=3),GO:0044446-intracellular organelle part(L=3),GO:0070013-intracellular organelle lumen(L=3),	GO:0000166-nucleotide binding(L=3),GO:0001882-nucleoside binding(L=3),GO:0003676-nucleic acid binding(L=3),GO:0016772-transferase activity, transferring phosphorus-containing groups(L=3),GO:0032182-ubiquitin-like protein binding(L=3),GO:0032553-ribonucleotide binding(L=3),GO:0043168-anion binding(L=3),GO:0043169-cation binding(L=3),GO:1901265-nucleoside phosphate binding(L=3),	PFAM (SprT-like), SMART (SprT, ZnF_Rad18)
ID=g45372	XP_025720684.1	45.5	994	422	18	1	924	895	1838	1.3e-223	99.6	XP_025720684.1 ATP-binding cassette sub-family A member 2 [Callorhinus ursinus]	callorhinus ursinus	callorhinus ursinus;callorhinus;otariidae;caniformia;carnivora;laurasiatheria;boreoeutheria;eutheria;theria;mammalia;amniota;tetrapoda;dipnotetrapodomorpha;sarcopterygii;euteleostomi;teleostomi;gnathostomata;vertebrata;craniata;chordata;deuterostomia;bilateria;eumetazoa;metazoa;opisthokonta;eukaryota;cellular organisms;root	No	Yes	9031.ENSGALP00000039707	9.8e-226	788.9	ABCA12	Animals	meNOG[21]	09THI@biNOG,0DIDN@chorNOG,0V4GH@meNOG,12P2M@opiNOG,1CT40@veNOG,COG1131@NOG,KOG0059@euNOG	ATP-binding cassette sub-family A ABC1 member	GO:0001816-cytokine production(L=3),GO:0006139-nucleobase-containing compound metabolic process(L=3),GO:0006629-lipid metabolic process(L=3),GO:0006725-cellular aromatic compound metabolic process(L=3),GO:0006793-phosphorus metabolic process(L=3),GO:0006810-transport(L=3),GO:0006996-organelle organization(L=3),GO:0007165-signal transduction(L=3),GO:0007275-multicellular organism development(L=3),…	GO:0005622-intracellular(L=3),GO:0005886-plasma membrane(L=3),GO:0009986-cell surface(L=3),GO:0012505-endomembrane system(L=3),GO:0016324-apical plasma membrane(L=3),GO:0031090-organelle membrane(L=3),GO:0031224-intrinsic component of membrane(L=3),GO:0031226-intrinsic component of plasma membrane(L=3),GO:0031253-cell projection membrane(L=3),GO:0031967-organelle envelope(L=3),GO:0031975-envelope…	GO:0000166-nucleotide binding(L=3),GO:0001882-nucleoside binding(L=3),GO:0004888-transmembrane signaling receptor activity(L=3),GO:0005319-lipid transporter activity(L=3),GO:0005496-steroid binding(L=3),GO:0005543-phospholipid binding(L=3),GO:0016817-hydrolase activity, acting on acid anhydrides(L=3),GO:0022804-active transmembrane transporter activity(L=3),GO:0022891-substrate-specific transmemb…	PFAM (ABC_tran), SMART (TRANS, AAA, COIL)
ID=g35531	XP_019895933.1	47.7	264	133	3	1	260	227	489	1.9e-62	87	XP_019895933.1 PREDICTED: solute carrier family 23 member 2 isoform X2 [Esox lucius]	esox lucius	esox lucius;esox;esocidae;esociformes;protacanthopterygii;euteleosteomorpha;clupeocephala;osteoglossocephalai;teleostei;neopterygii;actinopteri;actinopterygii;euteleostomi;teleostomi;gnathostomata;vertebrata;craniata;chordata;deuterostomia;bilateria;eumetazoa;metazoa;opisthokonta;eukaryota;cellular organisms;root	No	No	7719.ENSCINP00000007695	7.1e-69	266.2	SLC23A2	Animals	meNOG[21]	09XM3@biNOG,0DJSS@chorNOG,0V6FG@meNOG,12TQ2@opiNOG,COG2233@NOG,KOG1292@euNOG	solute carrier family 23 (nucleobase transporters), member	GO:0005975-carbohydrate metabolic process(L=3),GO:0006082-organic acid metabolic process(L=3),GO:0006139-nucleobase-containing compound metabolic process(L=3),GO:0006725-cellular aromatic compound metabolic process(L=3),GO:0006810-transport(L=3),GO:0006979-response to oxidative stress(L=3),GO:0007275-multicellular organism development(L=3),GO:0009636-response to toxic substance(L=3),GO:0009888-ti…	GO:0005622-intracellular(L=3),GO:0005886-plasma membrane(L=3),GO:0016323-basolateral plasma membrane(L=3),GO:0016324-apical plasma membrane(L=3),GO:0031224-intrinsic component of membrane(L=3),GO:0031226-intrinsic component of plasma membrane(L=3),GO:0042995-cell projection(L=3),GO:0043229-intracellular organelle(L=3),GO:0043232-intracellular non-membrane-bounded organelle(L=3),GO:0044424-intrace…	GO:0000166-nucleotide binding(L=3),GO:0003676-nucleic acid binding(L=3),GO:0015144-carbohydrate transmembrane transporter activity(L=3),GO:0015229-L-ascorbic acid transporter activity(L=3),GO:0016705-oxidoreductase activity, acting on paired donors, with incorporation or reduction of molecular oxygen(L=3),GO:0022804-active transmembrane transporter activity(L=3),GO:0022891-substrate-specific tran…	PFAM (Xan_ur_permease), SMART (TRANS)
ID=g30008	sp|Q8BY79|S35G1_MOUSE	32.8	195	121	5	2	188	170	362	1.4e-19	93	sp|Q8BY79|S35G1_MOUSE Solute carrier family 35 member G1 OS=Mus musculus OX=10090 GN=Slc35g1 PE=2 SV=1	mus musculus	mus musculus;mus;mus;murinae;muridae;muroidea;myomorpha;rodentia;glires;euarchontoglires;boreoeutheria;eutheria;theria;mammalia;amniota;tetrapoda;dipnotetrapodomorpha;sarcopterygii;euteleostomi;teleostomi;gnathostomata;vertebrata;craniata;chordata;deuterostomia;bilateria;eumetazoa;metazoa;opisthokonta;eukaryota;cellular organisms;root	No	Yes	51511.ENSCSAVP00000017857	7.5e-22	109.4	SLC35G1	Animals	meNOG[21]	09UMV@biNOG,0DFXQ@chorNOG,0V5MG@meNOG,12U0G@opiNOG,COG0697@NOG,KOG4510@euNOG	solute carrier family 35, member G1	NA	GO:0031224-intrinsic component of membrane(L=3),	NA	PFAM (EamA), SMART (TRANS)
ID=g30731	XP_016095384.1	42	193	103	6	11	200	95	281	2.4e-29	94.5	XP_016095384.1 PREDICTED: propionyl-CoA carboxylase alpha chain, mitochondrial-like [Sinocyclocheilus grahami]	sinocyclocheilus grahami	sinocyclocheilus grahami;sinocyclocheilus;cyprinidae;cyprinoidei;cypriniformes;cypriniphysae;otophysi;ostariophysi;otomorpha;clupeocephala;osteoglossocephalai;teleostei;neopterygii;actinopteri;actinopterygii;euteleostomi;teleostomi;gnathostomata;vertebrata;craniata;chordata;deuterostomia;bilateria;eumetazoa;metazoa;opisthokonta;eukaryota;cellular organisms;root	No	No	7719.ENSCINP00000016533	4.4e-38	163.3	PCCA	Animals	meNOG[21]	09Z3F@biNOG,0DSAI@chorNOG,0VB7S@meNOG,12N20@opiNOG,COG4770@NOG,KOG0238@euNOG	carboxylase	GO:0006082-organic acid metabolic process(L=3),GO:0006629-lipid metabolic process(L=3),GO:0019538-protein metabolic process(L=3),GO:0043170-macromolecule metabolic process(L=3),GO:0044248-cellular catabolic process(L=3),GO:0044255-cellular lipid metabolic process(L=3),GO:0044281-small molecule metabolic process(L=3),GO:0044364-disruption of cells of other organism(L=3),GO:0044403-symbiosis, encom…	GO:0005622-intracellular(L=3),GO:0043229-intracellular organelle(L=3),GO:0044424-intracellular part(L=3),GO:0044446-intracellular organelle part(L=3),GO:0070013-intracellular organelle lumen(L=3),	GO:0000166-nucleotide binding(L=3),GO:0001882-nucleoside binding(L=3),GO:0003676-nucleic acid binding(L=3),GO:0008233-peptidase activity(L=3),GO:0009374-biotin binding(L=3),GO:0016879-ligase activity, forming carbon-nitrogen bonds(L=3),GO:0016885-ligase activity, forming carbon-carbon bonds(L=3),GO:0019842-vitamin binding(L=3),GO:0032553-ribonucleotide binding(L=3),GO:0043168-anion binding(L=3),G…	PFAM (CPSase_L_D2, CPSase_L_chain, Biotin_carb_C, Dala_Dala_lig_C, Biotin_lipoyl, ATP-grasp, RimK, ATP-grasp_3), SMART (Biotin_carb_C)
ID=g7705	XP_019627284.1	34.9	215	103	4	40	254	44	221	6.2e-30	82.7	XP_019627284.1 PREDICTED: G2/M phase-specific E3 ubiquitin-protein ligase-like [Branchiostoma belcheri]	branchiostoma belcheri	branchiostoma belcheri;branchiostoma;branchiostomidae;cephalochordata;chordata;deuterostomia;bilateria;eumetazoa;metazoa;opisthokonta;eukaryota;cellular organisms;root	No	No	51511.ENSCSAVP00000014608	1.2e-35	155.6	G2E3	Animals	meNOG[21]	0B47V@biNOG,0E85Y@chorNOG,0IPTH@euNOG,0WGQ2@meNOG,0ZNVY@NOG,13CQB@opiNOG	G2 M-phase specific E3 ubiquitin protein ligase	GO:0007275-multicellular organism development(L=3),GO:0007530-sex determination(L=3),GO:0008219-cell death(L=3),GO:0019538-protein metabolic process(L=3),GO:0043170-macromolecule metabolic process(L=3),GO:0044260-cellular macromolecule metabolic process(L=3),GO:0048519-negative regulation of biological process(L=3),GO:0048869-cellular developmental process(L=3),GO:0050794-regulation of cellular p…	GO:0005622-intracellular(L=3),GO:0043229-intracellular organelle(L=3),GO:0043232-intracellular non-membrane-bounded organelle(L=3),GO:0044424-intracellular part(L=3),GO:0044446-intracellular organelle part(L=3),GO:0070013-intracellular organelle lumen(L=3),	GO:0003676-nucleic acid binding(L=3),GO:0016879-ligase activity, forming carbon-nitrogen bonds(L=3),GO:0019787-ubiquitin-like protein transferase activity(L=3),GO:0042393-histone binding(L=3),GO:0043169-cation binding(L=3),	PFAM (HECT), SMART (PHD, RING, AT_hook, COIL)
ID=g4827	XP_009861303.1	46.8	233	120	1	66	298	90	318	1.5e-59	77.9	XP_009861303.1 dehydrogenase/reductase SDR family member 1-like [Ciona intestinalis]	ciona intestinalis	ciona intestinalis;ciona;cionidae;phlebobranchia;enterogona;ascidiacea;tunicata;chordata;deuterostomia;bilateria;eumetazoa;metazoa;opisthokonta;eukaryota;cellular organisms;root	No	Yes	51511.ENSCSAVP00000009137	2.9e-78	297.4	DHRS1	Animals	meNOG[21]	09YXA@biNOG,0DKCE@chorNOG,0V9V1@meNOG,13I1C@opiNOG,COG1028@NOG,KOG0725@euNOG	Dehydrogenase reductase SDR family member 1	GO:0055114-oxidation-reduction process(L=3),	GO:0005622-intracellular(L=3),GO:0031090-organelle membrane(L=3),GO:0031967-organelle envelope(L=3),GO:0031975-envelope(L=3),GO:0043229-intracellular organelle(L=3),GO:0044424-intracellular part(L=3),GO:0044446-intracellular organelle part(L=3),	GO:0000166-nucleotide binding(L=3),GO:1901265-nucleoside phosphate binding(L=3),	PFAM (adh_short, KR), SMART (TRANS)
ID=g9928	XP_002131627.1	59.8	316	127	0	18	333	53	368	8.2e-115	92.4	XP_002131627.1 formylglycine-generating enzyme isoform X1 [Ciona intestinalis]	ciona intestinalis	ciona intestinalis;ciona;cionidae;phlebobranchia;enterogona;ascidiacea;tunicata;chordata;deuterostomia;bilateria;eumetazoa;metazoa;opisthokonta;eukaryota;cellular organisms;root	No	Yes	7719.ENSCINP00000023886	2.4e-113	414.1	SUMF1	Animals	meNOG[21]	0A0QE@biNOG,0DKXM@chorNOG,0IEYZ@euNOG,0VB5A@meNOG,12T0S@opiNOG,COG1262@NOG	sulfatase modifying factor 1	GO:0006629-lipid metabolic process(L=3),GO:0006793-phosphorus metabolic process(L=3),GO:0019538-protein metabolic process(L=3),GO:0019637-organophosphate metabolic process(L=3),GO:0043170-macromolecule metabolic process(L=3),GO:0044255-cellular lipid metabolic process(L=3),GO:0044260-cellular macromolecule metabolic process(L=3),GO:0044281-small molecule metabolic process(L=3),GO:0055114-oxidatio…	GO:0005622-intracellular(L=3),GO:0043229-intracellular organelle(L=3),GO:0044424-intracellular part(L=3),GO:0044446-intracellular organelle part(L=3),GO:0070013-intracellular organelle lumen(L=3),	GO:0043169-cation binding(L=3),	PFAM (FGE-sulfatase), SMART (SIGNAL, TRANS)
ID=g18853	XP_002131457.1	66.7	321	107	0	76	396	154	474	4.6e-133	80.2	XP_002131457.1 high affinity cGMP-specific 3',5'-cyclic phosphodiesterase 9A isoform X1 [Ciona intestinalis]	ciona intestinalis	ciona intestinalis;ciona;cionidae;phlebobranchia;enterogona;ascidiacea;tunicata;chordata;deuterostomia;bilateria;eumetazoa;metazoa;opisthokonta;eukaryota;cellular organisms;root	No	Yes	51511.ENSCSAVP00000014919	6e-132	476.1	PDE9A	Animals	meNOG[21]	09TU2@biNOG,0DF4B@chorNOG,0V4TC@meNOG,0XRI7@NOG,12TY8@opiNOG,KOG3689@euNOG	Phosphodiesterase 9a	GO:0007165-signal transduction(L=3),GO:0009611-response to wounding(L=3),GO:0050794-regulation of cellular process(L=3),GO:0050817-coagulation(L=3),GO:0050878-regulation of body fluid levels(L=3),	GO:0001726-ruffle(L=3),GO:0005622-intracellular(L=3),GO:0005886-plasma membrane(L=3),GO:0031252-cell leading edge(L=3),GO:0031253-cell projection membrane(L=3),GO:0031256-leading edge membrane(L=3),GO:0042995-cell projection(L=3),GO:0043229-intracellular organelle(L=3),GO:0044297-cell body(L=3),GO:0044424-intracellular part(L=3),GO:0044459-plasma membrane part(L=3),GO:0044463-cell projection part…	GO:0016788-hydrolase activity, acting on ester bonds(L=3),GO:0043169-cation binding(L=3),	PFAM (PDEase_I), SMART (HDc, COIL)
ID=g381	XP_010008980.1	45.1	388	194	10	19	396	17	395	7.8e-78	86.7	XP_010008980.1 PREDICTED: LOW QUALITY PROTEIN: regulator of telomere elongation helicase 1-like, partial [Nestor notabilis]	nestor notabilis	nestor notabilis;nestor;psittacidae;psittaciformes;neognathae;aves;coelurosauria;theropoda;saurischia;dinosauria;archosauria;archelosauria;sauria;sauropsida;amniota;tetrapoda;dipnotetrapodomorpha;sarcopterygii;euteleostomi;teleostomi;gnathostomata;vertebrata;craniata;chordata;deuterostomia;bilateria;eumetazoa;metazoa;opisthokonta;eukaryota;cellular organisms;root	No	No	51511.ENSCSAVP00000003409	3.3e-107	394	BRIP1	Animals	meNOG[21]	09VWX@biNOG,0DKBR@chorNOG,0V6VD@meNOG,12PUQ@opiNOG,COG1199@NOG,KOG1132@euNOG	helicase 1	GO:0006139-nucleobase-containing compound metabolic process(L=3),GO:0006725-cellular aromatic compound metabolic process(L=3),GO:0006793-phosphorus metabolic process(L=3),GO:0006810-transport(L=3),GO:0006996-organelle organization(L=3),GO:0019222-regulation of metabolic process(L=3),GO:0019637-organophosphate metabolic process(L=3),GO:0033554-cellular response to stress(L=3),GO:0034641-cellular n…	GO:0005622-intracellular(L=3),GO:0012505-endomembrane system(L=3),GO:0031090-organelle membrane(L=3),GO:0031224-intrinsic component of membrane(L=3),GO:0031967-organelle envelope(L=3),GO:0031975-envelope(L=3),GO:0043229-intracellular organelle(L=3),GO:0044424-intracellular part(L=3),GO:0044446-intracellular organelle part(L=3),GO:0070013-intracellular organelle lumen(L=3),	GO:0000166-nucleotide binding(L=3),GO:0001882-nucleoside binding(L=3),GO:0003676-nucleic acid binding(L=3),GO:0016772-transferase activity, transferring phosphorus-containing groups(L=3),GO:0016817-hydrolase activity, acting on acid anhydrides(L=3),GO:0032553-ribonucleotide binding(L=3),GO:0043168-anion binding(L=3),GO:0043169-cation binding(L=3),GO:0051536-iron-sulfur cluster binding(L=3),GO:190…	PFAM (DEAD_2, DEAD, ResIII), SMART (HELICc2, DEXDc2, DEXDc, TRANS)
ID=g25854	sp|Q2KII1|ATF3_BOVIN	30.3	132	87	2	29	156	36	166	4.7e-08	77.1	sp|Q2KII1|ATF3_BOVIN Cyclic AMP-dependent transcription factor ATF-3 OS=Bos taurus OX=9913 GN=ATF3 PE=2 SV=1	bos taurus	bos taurus;bos;bovinae;bovidae;pecora;ruminantia;cetartiodactyla;laurasiatheria;boreoeutheria;eutheria;theria;mammalia;amniota;tetrapoda;dipnotetrapodomorpha;sarcopterygii;euteleostomi;teleostomi;gnathostomata;vertebrata;craniata;chordata;deuterostomia;bilateria;eumetazoa;metazoa;opisthokonta;eukaryota;cellular organisms;root	No	Yes	7719.ENSCINP00000005786	8.3e-35	152.1	ATF3	Animals	meNOG[21]	09XF5@biNOG,0DISV@chorNOG,0V8DB@meNOG,11CH5@NOG,13JH3@opiNOG,KOG1414@euNOG	Activating transcription factor 3	GO:0005975-carbohydrate metabolic process(L=3),GO:0006139-nucleobase-containing compound metabolic process(L=3),GO:0006725-cellular aromatic compound metabolic process(L=3),GO:0007165-signal transduction(L=3),GO:0007275-multicellular organism development(L=3),GO:0009888-tissue development(L=3),GO:0010033-response to organic substance(L=3),GO:0019222-regulation of metabolic process(L=3),GO:0033554…	GO:0005622-intracellular(L=3),GO:0043229-intracellular organelle(L=3),GO:0043232-intracellular non-membrane-bounded organelle(L=3),GO:0044424-intracellular part(L=3),GO:0044446-intracellular organelle part(L=3),GO:0070013-intracellular organelle lumen(L=3),	GO:0003676-nucleic acid binding(L=3),GO:0003712-transcription cofactor activity(L=3),GO:0046983-protein dimerization activity(L=3),	PFAM (bZIP_1, bZIP_2), SMART (COIL, BRLZ)
ID=g36458	XP_026692241.1	42.4	363	193	1	247	609	114	460	2.1e-73	59.4	XP_026692241.1 solute carrier family 25 member 46 [Ciona intestinalis]	ciona intestinalis	ciona intestinalis;ciona;cionidae;phlebobranchia;enterogona;ascidiacea;tunicata;chordata;deuterostomia;bilateria;eumetazoa;metazoa;opisthokonta;eukaryota;cellular organisms;root	No	Yes	51511.ENSCSAVP00000010191	2.7e-83	315.1	SLC25A46	Animals	meNOG[21]	09XII@biNOG,0DRAP@chorNOG,0V8GN@meNOG,0XRFB@NOG,12SJ7@opiNOG,KOG2954@euNOG	solute carrier family 25 member 46	GO:0006810-transport(L=3),GO:0019538-protein metabolic process(L=3),GO:0043170-macromolecule metabolic process(L=3),GO:0044249-cellular biosynthetic process(L=3),GO:0044260-cellular macromolecule metabolic process(L=3),GO:1901576-organic substance biosynthetic process(L=3),	GO:0005622-intracellular(L=3),GO:0031090-organelle membrane(L=3),GO:0031224-intrinsic component of membrane(L=3),GO:0031967-organelle envelope(L=3),GO:0031975-envelope(L=3),GO:0043229-intracellular organelle(L=3),GO:0044424-intracellular part(L=3),GO:0044446-intracellular organelle part(L=3),	GO:0003676-nucleic acid binding(L=3),	PFAM (Mito_carr), SMART (TRANS)
ID=g5406	XP_002124917.1	34.2	281	168	8	40	312	93	364	7.2e-33	87.2	XP_002124917.1 protein STPG3 [Ciona intestinalis]	ciona intestinalis	ciona intestinalis;ciona;cionidae;phlebobranchia;enterogona;ascidiacea;tunicata;chordata;deuterostomia;bilateria;eumetazoa;metazoa;opisthokonta;eukaryota;cellular organisms;root	No	Yes	7719.ENSCINP00000005860	1.7e-33	148.7	C9ORF173	Animals	meNOG[21]	0A4V1@biNOG,0DRYX@chorNOG,0IX0Q@euNOG,0VFPT@meNOG,11W6G@NOG,13QPH@opiNOG	chromosome 9 open reading frame 173	GO:0055114-oxidation-reduction process(L=3),	NA	GO:0016638-oxidoreductase activity, acting on the CH-NH2 group of donors(L=3),	NA
ID=g21472	XP_018666851.1	44.1	503	256	6	1	496	31	515	9.9e-69	99.8	XP_018666851.1 coiled-coil domain-containing protein 61 isoform X2 [Ciona intestinalis]	ciona intestinalis	ciona intestinalis;ciona;cionidae;phlebobranchia;enterogona;ascidiacea;tunicata;chordata;deuterostomia;bilateria;eumetazoa;metazoa;opisthokonta;eukaryota;cellular organisms;root	No	Yes	7719.ENSCINP00000008976	5.5e-66	257.3	CCDC61	Animals	meNOG[21]	0A38R@biNOG,0DQWE@chorNOG,0IHJC@euNOG,0VBPI@meNOG,0YKVJ@NOG,1347H@opiNOG	Coiled-coil domain containing 61	NA	GO:0005622-intracellular(L=3),GO:0043229-intracellular organelle(L=3),GO:0043232-intracellular non-membrane-bounded organelle(L=3),GO:0044424-intracellular part(L=3),GO:0044446-intracellular organelle part(L=3),	NA	SMART (COIL)
ID=g27758	XP_009861426.1	50	424	207	3	1	419	318	741	3.1e-119	98.4	XP_009861426.1 EFHC2 protein isoform X1 [Ciona intestinalis]	ciona intestinalis	ciona intestinalis;ciona;cionidae;phlebobranchia;enterogona;ascidiacea;tunicata;chordata;deuterostomia;bilateria;eumetazoa;metazoa;opisthokonta;eukaryota;cellular organisms;root	No	Yes	51511.ENSCSAVP00000017611	1.1e-118	432.2	EFHC1	Animals	meNOG[21]	09URZ@biNOG,0DG1I@chorNOG,0V5RF@meNOG,0XQCQ@NOG,12N3C@opiNOG,KOG0043@euNOG	EF-hand domain (C-terminal) containing	GO:0006996-organelle organization(L=3),GO:0007275-multicellular organism development(L=3),GO:0009653-anatomical structure morphogenesis(L=3),GO:0009888-tissue development(L=3),GO:0010927-cellular component assembly involved in morphogenesis(L=3),GO:0019725-cellular homeostasis(L=3),GO:0022607-cellular component assembly(L=3),GO:0030030-cell projection organization(L=3),GO:0042592-homeostatic proc…	GO:0005622-intracellular(L=3),GO:0042995-cell projection(L=3),GO:0043229-intracellular organelle(L=3),GO:0044297-cell body(L=3),GO:0044424-intracellular part(L=3),GO:0044463-cell projection part(L=3),GO:0097458-neuron part(L=3),	GO:0008022-protein C-terminus binding(L=3),GO:0043169-cation binding(L=3),	PFAM (DUF1126), SMART (DM10, EFh)
ID=g23465	XP_026691314.1	38.9	355	177	5	34	358	128	472	5.5e-69	90.5	XP_026691314.1 WD repeat-containing protein 81-like isoform X1 [Ciona intestinalis]	ciona intestinalis	ciona intestinalis;ciona;cionidae;phlebobranchia;enterogona;ascidiacea;tunicata;chordata;deuterostomia;bilateria;eumetazoa;metazoa;opisthokonta;eukaryota;cellular organisms;root	No	Yes	51511.ENSCSAVP00000005352	6.5e-69	266.5	WDR81	Animals	meNOG[21]	0A02T@biNOG,0DMNC@chorNOG,0V5J6@meNOG,0XR4I@NOG,12SHQ@opiNOG,KOG1786@euNOG,KOG4190@euNOG	WD repeat domain 81	GO:0006793-phosphorus metabolic process(L=3),GO:0019222-regulation of metabolic process(L=3),GO:0019538-protein metabolic process(L=3),GO:0043170-macromolecule metabolic process(L=3),GO:0044092-negative regulation of molecular function(L=3),GO:0044093-positive regulation of molecular function(L=3),GO:0044260-cellular macromolecule metabolic process(L=3),GO:0050790-regulation of catalytic activity…	NA	GO:0000166-nucleotide binding(L=3),GO:0001882-nucleoside binding(L=3),GO:0008047-enzyme activator activity(L=3),GO:0016772-transferase activity, transferring phosphorus-containing groups(L=3),GO:0016859-cis-trans isomerase activity(L=3),GO:0032553-ribonucleotide binding(L=3),GO:0043168-anion binding(L=3),GO:1901265-nucleoside phosphate binding(L=3),	PFAM (WD40, Beach), SMART (WD40, Beach, TRANS)
ID=g27192	XP_025910911.1	35.9	357	180	12	24	357	175	505	1.1e-48	93.3	XP_025910911.1 serine/threonine-protein kinase haspin [Apteryx rowi]	apteryx rowi	apteryx rowi;apteryx;apterygidae;apterygiformes;palaeognathae;aves;coelurosauria;theropoda;saurischia;dinosauria;archosauria;archelosauria;sauria;sauropsida;amniota;tetrapoda;dipnotetrapodomorpha;sarcopterygii;euteleostomi;teleostomi;gnathostomata;vertebrata;craniata;chordata;deuterostomia;bilateria;eumetazoa;metazoa;opisthokonta;eukaryota;cellular organisms;root	No	Yes	9785.ENSLAFP00000021172	3e-50	204.5	GSG2	Mammals	maNOG[6]	09ZG3@biNOG,0DKYN@chorNOG,0UT8A@maNOG,0VAD5@meNOG,13MTR@opiNOG,1CVTK@veNOG,COG5072@NOG,KOG2464@euNOG	germ cell associated 2 (haspin)	GO:0006793-phosphorus metabolic process(L=3),GO:0006996-organelle organization(L=3),GO:0007049-cell cycle(L=3),GO:0007059-chromosome segregation(L=3),GO:0007165-signal transduction(L=3),GO:0008104-protein localization(L=3),GO:0019538-protein metabolic process(L=3),GO:0043170-macromolecule metabolic process(L=3),GO:0044260-cellular macromolecule metabolic process(L=3),GO:0048519-negative regulatio…	GO:0005622-intracellular(L=3),GO:0012505-endomembrane system(L=3),GO:0031090-organelle membrane(L=3),GO:0031967-organelle envelope(L=3),GO:0031975-envelope(L=3),GO:0043229-intracellular organelle(L=3),GO:0043232-intracellular non-membrane-bounded organelle(L=3),GO:0044424-intracellular part(L=3),GO:0044446-intracellular organelle part(L=3),	GO:0000166-nucleotide binding(L=3),GO:0001882-nucleoside binding(L=3),GO:0003676-nucleic acid binding(L=3),GO:0016772-transferase activity, transferring phosphorus-containing groups(L=3),GO:0032553-ribonucleotide binding(L=3),GO:0043168-anion binding(L=3),GO:1901265-nucleoside phosphate binding(L=3),	PFAM (DUF3635, Pkinase), SMART (STYKc)
ID=g24243.1	XP_023104408.1	38.3	243	140	5	27	262	120	359	1.1e-17	75.9	XP_023104408.1 focal adhesion kinase 1 isoform X13 [Felis catus]	felis catus	felis catus;felis;felinae;felidae;feliformia;carnivora;laurasiatheria;boreoeutheria;eutheria;theria;mammalia;amniota;tetrapoda;dipnotetrapodomorpha;sarcopterygii;euteleostomi;teleostomi;gnathostomata;vertebrata;craniata;chordata;deuterostomia;bilateria;eumetazoa;metazoa;opisthokonta;eukaryota;cellular organisms;root	No	Yes	7719.ENSCINP00000007661	1.5e-45	188.7	PTK2	Animals	meNOG[21]	09U0Z@biNOG,0DFAS@chorNOG,0V4ZR@meNOG,0ZH9Y@NOG,13HCN@opiNOG,KOG4257@euNOG	Protein tyrosine kinase 2	GO:0001666-response to hypoxia(L=3),GO:0001775-cell activation(L=3),GO:0002263-cell activation involved in immune response(L=3),GO:0002682-regulation of immune system process(L=3),GO:0006793-phosphorus metabolic process(L=3),GO:0006928-movement of cell or subcellular component(L=3),GO:0006935-chemotaxis(L=3),GO:0006970-response to osmotic stress(L=3),GO:0006979-response to oxidative stress(L=3),G…	GO:0005622-intracellular(L=3),GO:0005886-plasma membrane(L=3),GO:0005912-adherens junction(L=3),GO:0005924-cell-substrate adherens junction(L=3),GO:0016323-basolateral plasma membrane(L=3),GO:0016324-apical plasma membrane(L=3),GO:0030027-lamellipodium(L=3),GO:0030427-site of polarized growth(L=3),GO:0031252-cell leading edge(L=3),GO:0042995-cell projection(L=3),GO:0043229-intracellular organelle…	GO:0000166-nucleotide binding(L=3),GO:0001882-nucleoside binding(L=3),GO:0008092-cytoskeletal protein binding(L=3),GO:0016772-transferase activity, transferring phosphorus-containing groups(L=3),GO:0019899-enzyme binding(L=3),GO:0032553-ribonucleotide binding(L=3),GO:0043168-anion binding(L=3),GO:1901265-nucleoside phosphate binding(L=3),	PFAM (Pkinase_Tyr, Pkinase, Focal_AT, FERM_M), SMART (TyrKc, B41, COIL, STYKc)
ID=g32091	sp|P29758|OAT_MOUSE	64.3	431	152	1	2	432	11	439	1.6e-169	99.3	sp|P29758|OAT_MOUSE Ornithine aminotransferase, mitochondrial OS=Mus musculus OX=10090 GN=Oat PE=1 SV=1	mus musculus	mus musculus;mus;mus;murinae;muridae;muroidea;myomorpha;rodentia;glires;euarchontoglires;boreoeutheria;eutheria;theria;mammalia;amniota;tetrapoda;dipnotetrapodomorpha;sarcopterygii;euteleostomi;teleostomi;gnathostomata;vertebrata;craniata;chordata;deuterostomia;bilateria;eumetazoa;metazoa;opisthokonta;eukaryota;cellular organisms;root	No	Yes	7719.ENSCINP00000016293	3.9e-177	626.3	OAT	Animals	meNOG[21]	09TM9@biNOG,0DEXR@chorNOG,0V4K9@meNOG,12N9Y@opiNOG,COG4992@NOG,KOG1402@euNOG	ornithine aminotransferase	GO:0006082-organic acid metabolic process(L=3),GO:0006520-cellular amino acid metabolic process(L=3),GO:0007275-multicellular organism development(L=3),GO:0034641-cellular nitrogen compound metabolic process(L=3),GO:0044249-cellular biosynthetic process(L=3),GO:0044281-small molecule metabolic process(L=3),GO:0044711-single-organism biosynthetic process(L=3),GO:0046483-heterocycle metabolic proce…	GO:0005622-intracellular(L=3),GO:0043229-intracellular organelle(L=3),GO:0044424-intracellular part(L=3),GO:0044446-intracellular organelle part(L=3),GO:0070013-intracellular organelle lumen(L=3),	GO:0016769-transferase activity, transferring nitrogenous groups(L=3),GO:0030170-pyridoxal phosphate binding(L=3),GO:0043168-anion binding(L=3),	PFAM (Aminotran_3), SMART (COIL)
ID=g22156	XP_009857651.1	31	303	195	3	14	308	14	310	7.2e-38	74.5	XP_009857651.1 RING finger protein 37 isoform X1 [Ciona intestinalis]	ciona intestinalis	ciona intestinalis;ciona;cionidae;phlebobranchia;enterogona;ascidiacea;tunicata;chordata;deuterostomia;bilateria;eumetazoa;metazoa;opisthokonta;eukaryota;cellular organisms;root	No	Yes	7719.ENSCINP00000021916	7.1e-24	117.1	UBOX5	Animals	meNOG[21]	0A1D8@biNOG,0DMZ8@chorNOG,0VC8U@meNOG,13JEF@opiNOG,COG5113@NOG,KOG2042@euNOG	U-box domain containing 5	GO:0006793-phosphorus metabolic process(L=3),GO:0019538-protein metabolic process(L=3),GO:0043170-macromolecule metabolic process(L=3),GO:0044260-cellular macromolecule metabolic process(L=3),	GO:0005622-intracellular(L=3),GO:0043229-intracellular organelle(L=3),GO:0044424-intracellular part(L=3),	GO:0016772-transferase activity, transferring phosphorus-containing groups(L=3),GO:0016879-ligase activity, forming carbon-nitrogen bonds(L=3),GO:0019787-ubiquitin-like protein transferase activity(L=3),GO:0043169-cation binding(L=3),	PFAM (U-box), SMART (RING, Ubox)
ID=g4725.1	XP_015762909.1	42.5	160	89	3	55	213	27	184	1.3e-25	74	XP_015762909.1 PREDICTED: allene oxide synthase-lipoxygenase protein-like [Acropora digitifera]	acropora digitifera	acropora digitifera;acropora;acroporidae;astrocoeniina;scleractinia;hexacorallia;anthozoa;cnidaria;eumetazoa;metazoa;opisthokonta;eukaryota;cellular organisms;root	No	No	51511.ENSCSAVP00000008181	2.7e-38	164.1	ALOX5	Animals	meNOG[21]	09WRK@biNOG,0DI18@chorNOG,0IF0U@euNOG,0V7PZ@meNOG,0YN4N@NOG,12Q31@opiNOG	Arachidonate	GO:0006082-organic acid metabolic process(L=3),GO:0006629-lipid metabolic process(L=3),GO:0006793-phosphorus metabolic process(L=3),GO:0006810-transport(L=3),GO:0006928-movement of cell or subcellular component(L=3),GO:0006952-defense response(L=3),GO:0006979-response to oxidative stress(L=3),GO:0007275-multicellular organism development(L=3),GO:0007568-aging(L=3),GO:0007584-response to nutrient(…	GO:0005622-intracellular(L=3),GO:0005886-plasma membrane(L=3),GO:0012505-endomembrane system(L=3),GO:0031090-organelle membrane(L=3),GO:0031224-intrinsic component of membrane(L=3),GO:0031967-organelle envelope(L=3),GO:0031975-envelope(L=3),GO:0042995-cell projection(L=3),GO:0043229-intracellular organelle(L=3),GO:0044424-intracellular part(L=3),GO:0044446-intracellular organelle part(L=3),GO:007…	GO:0000166-nucleotide binding(L=3),GO:0001882-nucleoside binding(L=3),GO:0004096-catalase activity(L=3),GO:0016684-oxidoreductase activity, acting on peroxide as acceptor(L=3),GO:0016701-oxidoreductase activity, acting on single donors with incorporation of molecular oxygen(L=3),GO:0016772-transferase activity, transferring phosphorus-containing groups(L=3),GO:0016801-hydrolase activity, acting o…	PFAM (Lipoxygenase, PLAT), SMART (LH2, COIL)
ID=g44138	XP_002128813.1	46.3	594	291	6	1	590	1	570	5.4e-141	96.4	XP_002128813.1 organic cation transporter protein [Ciona intestinalis]	ciona intestinalis	ciona intestinalis;ciona;cionidae;phlebobranchia;enterogona;ascidiacea;tunicata;chordata;deuterostomia;bilateria;eumetazoa;metazoa;opisthokonta;eukaryota;cellular organisms;root	No	Yes	51511.ENSCSAVP00000006618	4.3e-137	493.8	SLC22A5	Animals	meNOG[21]	0B55R@biNOG,0E8R6@chorNOG,0IRIE@euNOG,0WHRU@meNOG,0XSRI@NOG,13E7R@opiNOG	solute carrier family 22	GO:0001505-regulation of neurotransmitter levels(L=3),GO:0006082-organic acid metabolic process(L=3),GO:0006629-lipid metabolic process(L=3),GO:0006725-cellular aromatic compound metabolic process(L=3),GO:0006810-transport(L=3),GO:0006996-organelle organization(L=3),GO:0007267-cell-cell signaling(L=3),GO:0007275-multicellular organism development(L=3),GO:0008219-cell death(L=3),GO:0009653-anatomi…	GO:0005622-intracellular(L=3),GO:0005886-plasma membrane(L=3),GO:0016323-basolateral plasma membrane(L=3),GO:0016324-apical plasma membrane(L=3),GO:0031090-organelle membrane(L=3),GO:0031224-intrinsic component of membrane(L=3),GO:0031226-intrinsic component of plasma membrane(L=3),GO:0031253-cell projection membrane(L=3),GO:0031300-intrinsic component of organelle membrane(L=3),GO:0042995-cell p…	GO:0000166-nucleotide binding(L=3),GO:0001882-nucleoside binding(L=3),GO:0005277-acetylcholine transmembrane transporter activity(L=3),GO:0015238-drug transmembrane transporter activity(L=3),GO:0016627-oxidoreductase activity, acting on the CH-CH group of donors(L=3),GO:0022804-active transmembrane transporter activity(L=3),GO:0022891-substrate-specific transmembrane transporter activity(L=3),GO:…	PFAM (MFS_1, Sugar_tr), SMART (TRANS)
ID=g6415	XP_002124803.1	54.6	348	151	2	8	355	4	344	6.4e-110	97.5	XP_002124803.1 Bardet-Biedl syndrome 5 protein [Ciona intestinalis]	ciona intestinalis	ciona intestinalis;ciona;cionidae;phlebobranchia;enterogona;ascidiacea;tunicata;chordata;deuterostomia;bilateria;eumetazoa;metazoa;opisthokonta;eukaryota;cellular organisms;root	No	Yes	7719.ENSCINP00000005850	1.5e-110	404.8	BBS5	Animals	meNOG[21]	0A1P5@biNOG,0DPB5@chorNOG,0IGWS@euNOG,0VCIW@meNOG,0XUMT@NOG,12TZ5@opiNOG	bardet-Biedl syndrome 5	GO:0006810-transport(L=3),GO:0006928-movement of cell or subcellular component(L=3),GO:0006996-organelle organization(L=3),GO:0007275-multicellular organism development(L=3),GO:0009653-anatomical structure morphogenesis(L=3),GO:0009888-tissue development(L=3),GO:0010927-cellular component assembly involved in morphogenesis(L=3),GO:0019538-protein metabolic process(L=3),GO:0022607-cellular compone…	GO:0001726-ruffle(L=3),GO:0005622-intracellular(L=3),GO:0005886-plasma membrane(L=3),GO:0031090-organelle membrane(L=3),GO:0031252-cell leading edge(L=3),GO:0031253-cell projection membrane(L=3),GO:0034464-BBSome(L=3),GO:0042995-cell projection(L=3),GO:0043229-intracellular organelle(L=3),GO:0043232-intracellular non-membrane-bounded organelle(L=3),GO:0044424-intracellular part(L=3),GO:0044441-ci…	GO:0005543-phospholipid binding(L=3),GO:0043168-anion binding(L=3),	PFAM (DUF1448, Kelch_1), SMART (Kelch, DM16, COIL)
ID=g32922	XP_015595355.1	27	355	221	10	13	350	39	372	2e-18	93.9	XP_015595355.1 WD repeat domain phosphoinositide-interacting protein 2 isoform X1 [Cephus cinctus]	cephus cinctus	cephus cinctus;cephus;cephidae;cephoidea;hymenoptera;holometabola;neoptera;pterygota;dicondylia;insecta;hexapoda;pancrustacea;mandibulata;arthropoda;panarthropoda;ecdysozoa;protostomia;bilateria;eumetazoa;metazoa;opisthokonta;eukaryota;cellular organisms;root	No	Yes	51511.ENSCSAVP00000003083	3.6e-19	101.3	WIPI2	Animals	meNOG[21]	09THM@biNOG,0DEUF@chorNOG,0V4GM@meNOG,0XP6Y@NOG,12PFW@opiNOG,KOG2110@euNOG	WD repeat domain, phosphoinositide interacting	GO:0002682-regulation of immune system process(L=3),GO:0006629-lipid metabolic process(L=3),GO:0006810-transport(L=3),GO:0006996-organelle organization(L=3),GO:0007165-signal transduction(L=3),GO:0007275-multicellular organism development(L=3),GO:0007568-aging(L=3),GO:0008219-cell death(L=3),GO:0009653-anatomical structure morphogenesis(L=3),GO:0009888-tissue development(L=3),GO:0009991-response …	GO:0005622-intracellular(L=3),GO:0012505-endomembrane system(L=3),GO:0031090-organelle membrane(L=3),GO:0031982-vesicle(L=3),GO:0043229-intracellular organelle(L=3),GO:0044424-intracellular part(L=3),GO:0044446-intracellular organelle part(L=3),	GO:0005102-receptor binding(L=3),GO:0005543-phospholipid binding(L=3),GO:0043168-anion binding(L=3),	PFAM (WD40), SMART (WD40)
ID=g34762	XP_022109201.1	54.9	215	94	2	8	222	132	343	3.6e-53	92.7	XP_022109201.1 bifunctional coenzyme A synthase-like isoform X3 [Acanthaster planci]	acanthaster planci	acanthaster planci;acanthaster;acanthasteridae;valvatida;valvatacea;asteroidea;asterozoa;eleutherozoa;echinodermata;deuterostomia;bilateria;eumetazoa;metazoa;opisthokonta;eukaryota;cellular organisms;root	No	Yes	51511.ENSCSAVP00000015890	1.2e-58	231.9	COASY	Animals	meNOG[21]	09Y68@biNOG,0DMGT@chorNOG,0VAHN@meNOG,12NGJ@opiNOG,COG0237@NOG,COG1019@NOG,KOG3220@euNOG,KOG3351@euNOG	CoA synthase	GO:0006082-organic acid metabolic process(L=3),GO:0006139-nucleobase-containing compound metabolic process(L=3),GO:0006520-cellular amino acid metabolic process(L=3),GO:0006575-cellular modified amino acid metabolic process(L=3),GO:0006725-cellular aromatic compound metabolic process(L=3),GO:0006793-phosphorus metabolic process(L=3),GO:0006810-transport(L=3),GO:0006928-movement of cell or subcell…	GO:0005622-intracellular(L=3),GO:0031090-organelle membrane(L=3),GO:0031967-organelle envelope(L=3),GO:0031975-envelope(L=3),GO:0043229-intracellular organelle(L=3),GO:0044424-intracellular part(L=3),GO:0044446-intracellular organelle part(L=3),	GO:0000166-nucleotide binding(L=3),GO:0001882-nucleoside binding(L=3),GO:0003676-nucleic acid binding(L=3),GO:0016772-transferase activity, transferring phosphorus-containing groups(L=3),GO:0016817-hydrolase activity, acting on acid anhydrides(L=3),GO:0032553-ribonucleotide binding(L=3),GO:0043168-anion binding(L=3),GO:1901265-nucleoside phosphate binding(L=3),	PFAM (CoaE, CTP_transf_2), SMART (SIGNAL)
ID=g10896	XP_002129480.1	59.9	187	71	2	2	185	4	189	1.3e-54	90.6	XP_002129480.1 Golgi apparatus membrane protein TVP23 homolog B [Ciona intestinalis]	ciona intestinalis	ciona intestinalis;ciona;cionidae;phlebobranchia;enterogona;ascidiacea;tunicata;chordata;deuterostomia;bilateria;eumetazoa;metazoa;opisthokonta;eukaryota;cellular organisms;root	No	Yes	51511.ENSCSAVP00000001079	1.8e-55	221.1	FAM18A	Animals	meNOG[21]	0A4W8@biNOG,0DIPR@chorNOG,0VFQV@meNOG,11GAN@NOG,13KM7@opiNOG,KOG3195@euNOG	Family with sequence similarity 18, member	NA	GO:0031224-intrinsic component of membrane(L=3),	GO:0003676-nucleic acid binding(L=3),	PFAM (DUF846), SMART (TRANS)
ID=g42084	XP_009861844.1	53.8	344	122	10	167	500	158	474	6.2e-79	66.5	XP_009861844.1 transcription factor protein isoform X1 [Ciona intestinalis]	ciona intestinalis	ciona intestinalis;ciona;cionidae;phlebobranchia;enterogona;ascidiacea;tunicata;chordata;deuterostomia;bilateria;eumetazoa;metazoa;opisthokonta;eukaryota;cellular organisms;root	No	Yes	7719.ENSCINP00000012758	1.5e-79	302.4	TLX1	Animals	meNOG[21]	09VUZ@biNOG,0DH37@chorNOG,0V6TN@meNOG,1188D@NOG,13QPA@opiNOG,KOG0488@euNOG	T-cell leukemia, homeobox	GO:0006139-nucleobase-containing compound metabolic process(L=3),GO:0006725-cellular aromatic compound metabolic process(L=3),GO:0006928-movement of cell or subcellular component(L=3),GO:0007275-multicellular organism development(L=3),GO:0007585-respiratory gaseous exchange(L=3),GO:0009653-anatomical structure morphogenesis(L=3),GO:0009888-tissue development(L=3),GO:0019222-regulation of metaboli…	GO:0005622-intracellular(L=3),GO:0043229-intracellular organelle(L=3),GO:0044424-intracellular part(L=3),	GO:0003676-nucleic acid binding(L=3),GO:0004000-adenosine deaminase activity(L=3),GO:0016810-hydrolase activity, acting on carbon-nitrogen (but not peptide) bonds(L=3),	PFAM (Homeobox), SMART (HOX, COIL)
ID=g1500.1	XP_018668487.1	55.3	890	350	11	133	984	24	903	9.2e-271	83.8	XP_018668487.1 anoctamin-5 isoform X3 [Ciona intestinalis]	ciona intestinalis	ciona intestinalis;ciona;cionidae;phlebobranchia;enterogona;ascidiacea;tunicata;chordata;deuterostomia;bilateria;eumetazoa;metazoa;opisthokonta;eukaryota;cellular organisms;root	No	Yes	7719.ENSCINP00000036454	9.2e-278	961.8	ANO3	Animals	meNOG[21]	09WBZ@biNOG,0DK3W@chorNOG,0V7AE@meNOG,0XS4S@NOG,12SW7@opiNOG,KOG2514@euNOG	Anoctamin	GO:0006810-transport(L=3),GO:0006952-defense response(L=3),GO:0007165-signal transduction(L=3),GO:0007275-multicellular organism development(L=3),GO:0009611-response to wounding(L=3),GO:0032879-regulation of localization(L=3),GO:0042391-regulation of membrane potential(L=3),GO:0044765-single-organism transport(L=3),GO:0048518-positive regulation of biological process(L=3),GO:0048583-regulation of…	GO:0005622-intracellular(L=3),GO:0005789-endoplasmic reticulum membrane(L=3),GO:0005886-plasma membrane(L=3),GO:0012505-endomembrane system(L=3),GO:0031090-organelle membrane(L=3),GO:0031224-intrinsic component of membrane(L=3),GO:0042175-nuclear outer membrane-endoplasmic reticulum membrane network(L=3),GO:0043229-intracellular organelle(L=3),GO:0044424-intracellular part(L=3),GO:0044446-intrace…	GO:0022803-passive transmembrane transporter activity(L=3),GO:0022891-substrate-specific transmembrane transporter activity(L=3),	PFAM (Anoctamin), SMART (TRANS, COIL)
ID=g16343.3	XP_018669256.1	49.5	925	391	7	205	1053	689	1613	2.4e-246	72.6	XP_018669256.1 serine/threonine-protein kinase MRCK alpha isoform X2 [Ciona intestinalis]	ciona intestinalis	ciona intestinalis;ciona;cionidae;phlebobranchia;enterogona;ascidiacea;tunicata;chordata;deuterostomia;bilateria;eumetazoa;metazoa;opisthokonta;eukaryota;cellular organisms;root	No	Yes	51511.ENSCSAVP00000011942	1.3e-222	778.9	CDC42BPB	Animals	meNOG[21]	0B62P@biNOG,0E9A1@chorNOG,0IT51@euNOG,0WIS3@meNOG,13FNS@opiNOG,COG0515@NOG	CDC42 binding protein kinase beta (DMPK-like)	GO:0006793-phosphorus metabolic process(L=3),GO:0006928-movement of cell or subcellular component(L=3),GO:0006996-organelle organization(L=3),GO:0007017-microtubule-based process(L=3),GO:0007163-establishment or maintenance of cell polarity(L=3),GO:0007165-signal transduction(L=3),GO:0019222-regulation of metabolic process(L=3),GO:0019538-protein metabolic process(L=3),GO:0030029-actin filament-b…	GO:0005622-intracellular(L=3),GO:0005886-plasma membrane(L=3),GO:0031252-cell leading edge(L=3),GO:0043229-intracellular organelle(L=3),GO:0043232-intracellular non-membrane-bounded organelle(L=3),GO:0044424-intracellular part(L=3),GO:0044446-intracellular organelle part(L=3),GO:0071944-cell periphery(L=3),	GO:0000166-nucleotide binding(L=3),GO:0001882-nucleoside binding(L=3),GO:0005543-phospholipid binding(L=3),GO:0016772-transferase activity, transferring phosphorus-containing groups(L=3),GO:0019899-enzyme binding(L=3),GO:0032553-ribonucleotide binding(L=3),GO:0043168-anion binding(L=3),GO:0043169-cation binding(L=3),GO:0060589-nucleoside-triphosphatase regulator activity(L=3),GO:1901265-nucleosid…	PFAM (Pkinase, Pkinase_Tyr, Pkinase_C, C1_1, CNH, DMPK_coil, Rho_Binding, PH), SMART (COIL, S_TK_X, C1, S_TKc, PH, PBD, CNH, STYKc)
ID=g29457	XP_004660979.1	57.9	361	149	3	9	367	2	361	8.7e-94	96.8	XP_004660979.1 PREDICTED: structural maintenance of chromosomes protein 1A-like [Jaculus jaculus]	jaculus jaculus	jaculus jaculus;jaculus;dipodinae;dipodidae;dipodoidea;myomorpha;rodentia;glires;euarchontoglires;boreoeutheria;eutheria;theria;mammalia;amniota;tetrapoda;dipnotetrapodomorpha;sarcopterygii;euteleostomi;teleostomi;gnathostomata;vertebrata;craniata;chordata;deuterostomia;bilateria;eumetazoa;metazoa;opisthokonta;eukaryota;cellular organisms;root	No	No	51511.ENSCSAVP00000009521	9.6e-124	448.7	SMC1B	Animals	meNOG[21]	09XUC@biNOG,0DJ6K@chorNOG,0V8S1@meNOG,12N8N@opiNOG,COG1196@NOG,KOG0018@euNOG	Structural maintenance of chromosomes	GO:0005975-carbohydrate metabolic process(L=3),GO:0006139-nucleobase-containing compound metabolic process(L=3),GO:0006725-cellular aromatic compound metabolic process(L=3),GO:0006810-transport(L=3),GO:0006996-organelle organization(L=3),GO:0007017-microtubule-based process(L=3),GO:0007049-cell cycle(L=3),GO:0007059-chromosome segregation(L=3),GO:0007165-signal transduction(L=3),GO:0007275-multic…	GO:0005622-intracellular(L=3),GO:0031224-intrinsic component of membrane(L=3),GO:0043229-intracellular organelle(L=3),GO:0043232-intracellular non-membrane-bounded organelle(L=3),GO:0044424-intracellular part(L=3),GO:0044446-intracellular organelle part(L=3),GO:0070013-intracellular organelle lumen(L=3),	GO:0000166-nucleotide binding(L=3),GO:0001882-nucleoside binding(L=3),GO:0003676-nucleic acid binding(L=3),GO:0003682-chromatin binding(L=3),GO:0016757-transferase activity, transferring glycosyl groups(L=3),GO:0016817-hydrolase activity, acting on acid anhydrides(L=3),GO:0032403-protein complex binding(L=3),GO:0032553-ribonucleotide binding(L=3),GO:0043168-anion binding(L=3),GO:1901265-nucleosid…	PFAM (SMC_N, SMC_hinge), SMART (COIL, SMC_hinge)
ID=g27539	XP_009861665.1	55.4	314	139	1	7	319	6	319	2.7e-99	97.8	XP_009861665.1 aldose reductase-like [Ciona intestinalis]	ciona intestinalis	ciona intestinalis;ciona;cionidae;phlebobranchia;enterogona;ascidiacea;tunicata;chordata;deuterostomia;bilateria;eumetazoa;metazoa;opisthokonta;eukaryota;cellular organisms;root	No	Yes	7719.ENSCINP00000031904	6.4e-100	369.4	AKR1A1	Animals	meNOG[21]	09V48@biNOG,0DGDE@chorNOG,0V63V@meNOG,12P3Z@opiNOG,COG0656@NOG,KOG1577@euNOG	aldo-keto reductase family 1, member	GO:0003014-renal system process(L=3),GO:0005975-carbohydrate metabolic process(L=3),GO:0006081-cellular aldehyde metabolic process(L=3),GO:0006082-organic acid metabolic process(L=3),GO:0006629-lipid metabolic process(L=3),GO:0006810-transport(L=3),GO:0006979-response to oxidative stress(L=3),GO:0007165-signal transduction(L=3),GO:0007275-multicellular organism development(L=3),GO:0007548-sex dif…	GO:0005615-extracellular space(L=3),GO:0005622-intracellular(L=3),GO:0005886-plasma membrane(L=3),GO:0016324-apical plasma membrane(L=3),GO:0043229-intracellular organelle(L=3),GO:0044424-intracellular part(L=3),GO:0044459-plasma membrane part(L=3),GO:0045177-apical part of cell(L=3),GO:0071944-cell periphery(L=3),	GO:0000166-nucleotide binding(L=3),GO:0004497-monooxygenase activity(L=3),GO:0004888-transmembrane signaling receptor activity(L=3),GO:0005319-lipid transporter activity(L=3),GO:0005496-steroid binding(L=3),GO:0016229-steroid dehydrogenase activity(L=3),GO:0016614-oxidoreductase activity, acting on CH-OH group of donors(L=3),GO:0016627-oxidoreductase activity, acting on the CH-CH group of donors(…	PFAM (Aldo_ket_red)
ID=g10875	XP_013791986.1	34.9	281	152	9	14	273	40	310	1.6e-32	82.8	XP_013791986.1 probable histone-lysine N-methyltransferase PRDM7, partial [Limulus polyphemus]	limulus polyphemus	limulus polyphemus;limulus;limulidae;xiphosura;merostomata;chelicerata;arthropoda;panarthropoda;ecdysozoa;protostomia;bilateria;eumetazoa;metazoa;opisthokonta;eukaryota;cellular organisms;root	No	Yes	7739.JGI63213	1.3e-33	149.1	PRDM9	Animals	meNOG[21]	0B0XW@biNOG,0E6A3@chorNOG,0WDFJ@meNOG,14U65@opiNOG,COG5048@NOG,KOG1721@euNOG	Histone methyltransferase that specifically trimethylates 'Lys-4' of histone H3 during meiotic prophase and is essential for proper meiotic progression. Does not have the ability to mono- and dimethylate 'Lys-4' of histone H3. H3 'Lys-4' methylation represents a specific tag for epigenetic transcriptional activation. Plays a central role in the transcriptional activation of genes during early mei…	GO:0000279-M phase(L=3),GO:0006139-nucleobase-containing compound metabolic process(L=3),GO:0006725-cellular aromatic compound metabolic process(L=3),GO:0006793-phosphorus metabolic process(L=3),GO:0006996-organelle organization(L=3),GO:0007049-cell cycle(L=3),GO:0007276-gamete generation(L=3),GO:0019222-regulation of metabolic process(L=3),GO:0019538-protein metabolic process(L=3),GO:0034641-cel…	GO:0005622-intracellular(L=3),GO:0043229-intracellular organelle(L=3),GO:0043232-intracellular non-membrane-bounded organelle(L=3),GO:0044424-intracellular part(L=3),GO:0044446-intracellular organelle part(L=3),GO:0070013-intracellular organelle lumen(L=3),	GO:0000166-nucleotide binding(L=3),GO:0001882-nucleoside binding(L=3),GO:0003676-nucleic acid binding(L=3),GO:0016741-transferase activity, transferring one-carbon groups(L=3),GO:0016772-transferase activity, transferring phosphorus-containing groups(L=3),GO:0032553-ribonucleotide binding(L=3),GO:0043168-anion binding(L=3),GO:0043169-cation binding(L=3),GO:1901265-nucleoside phosphate binding(L=3…	PFAM (zf-C2H2, SSXRD, SET, KRAB), SMART (ZnF_C2H2, SET, KRAB, COIL)
ID=g24904	XP_002119742.1	67.3	886	250	12	6	866	4	874	0	96.9	XP_002119742.1 polycystin-2 isoform X2 [Ciona intestinalis]	ciona intestinalis	ciona intestinalis;ciona;cionidae;phlebobranchia;enterogona;ascidiacea;tunicata;chordata;deuterostomia;bilateria;eumetazoa;metazoa;opisthokonta;eukaryota;cellular organisms;root	No	Yes	7719.ENSCINP00000008806	6.3e-307	1058.5	PKD2	Animals	meNOG[21]	09WQC@biNOG,0DEKN@chorNOG,0V7NV@meNOG,0XTGE@NOG,12Q2B@opiNOG,KOG3599@euNOG	Polycystic kidney disease	GO:0003012-muscle system process(L=3),GO:0006810-transport(L=3),GO:0006928-movement of cell or subcellular component(L=3),GO:0006970-response to osmotic stress(L=3),GO:0006979-response to oxidative stress(L=3),GO:0006996-organelle organization(L=3),GO:0007017-microtubule-based process(L=3),GO:0007049-cell cycle(L=3),GO:0007165-signal transduction(L=3),GO:0007275-multicellular organism development…	GO:0002133-polycystin complex(L=3),GO:0005622-intracellular(L=3),GO:0005789-endoplasmic reticulum membrane(L=3),GO:0005886-plasma membrane(L=3),GO:0009986-cell surface(L=3),GO:0012505-endomembrane system(L=3),GO:0016323-basolateral plasma membrane(L=3),GO:0030027-lamellipodium(L=3),GO:0031090-organelle membrane(L=3),GO:0031224-intrinsic component of membrane(L=3),GO:0031226-intrinsic component of…	GO:0004888-transmembrane signaling receptor activity(L=3),GO:0008092-cytoskeletal protein binding(L=3),GO:0019899-enzyme binding(L=3),GO:0022803-passive transmembrane transporter activity(L=3),GO:0022891-substrate-specific transmembrane transporter activity(L=3),GO:0042802-identical protein binding(L=3),GO:0043169-cation binding(L=3),GO:0046983-protein dimerization activity(L=3),	PFAM (PKD_channel, Ion_trans), SMART (TRANS, COIL, EFh)
ID=g33129.1	XP_024655444.1	46.7	276	138	6	219	489	104	375	1.5e-67	52	XP_024655444.1 beta-1,4-galactosyltransferase 2-like [Maylandia zebra]	maylandia zebra	maylandia zebra;maylandia zebra complex;maylandia;haplochromini;pseudocrenilabrinae;african cichlids;cichlidae;cichliformes;cichlomorphae;ovalentaria;percomorphaceae;euacanthomorphacea;acanthomorphata;ctenosquamata;eurypterygia;neoteleostei;euteleosteomorpha;clupeocephala;osteoglossocephalai;teleostei;neopterygii;actinopteri;actinopterygii;euteleostomi;teleostomi;gnathostomata;vertebrata;craniata…	No	Yes	51511.ENSCSAVP00000015114	2e-71	275.4	B4GALT3	Animals	meNOG[21]	09UP5@biNOG,0DFYW@chorNOG,0V5NP@meNOG,0ZYYA@NOG,12R9Z@opiNOG,KOG3916@euNOG	UDP-Gal betaGlcNAc beta 1,4- galactosyltransferase, polypeptide	GO:0005975-carbohydrate metabolic process(L=3),GO:0005984-disaccharide metabolic process(L=3),GO:0006082-organic acid metabolic process(L=3),GO:0006629-lipid metabolic process(L=3),GO:0006790-sulfur compound metabolic process(L=3),GO:0006810-transport(L=3),GO:0006928-movement of cell or subcellular component(L=3),GO:0006952-defense response(L=3),GO:0007165-signal transduction(L=3),GO:0007275-mult…	GO:0005622-intracellular(L=3),GO:0005886-plasma membrane(L=3),GO:0009897-external side of plasma membrane(L=3),GO:0009986-cell surface(L=3),GO:0012505-endomembrane system(L=3),GO:0016323-basolateral plasma membrane(L=3),GO:0030057-desmosome(L=3),GO:0030312-external encapsulating structure(L=3),GO:0031090-organelle membrane(L=3),GO:0031224-intrinsic component of membrane(L=3),GO:0031253-cell proje…	GO:0008092-cytoskeletal protein binding(L=3),GO:0016757-transferase activity, transferring glycosyl groups(L=3),GO:0022891-substrate-specific transmembrane transporter activity(L=3),GO:0042802-identical protein binding(L=3),GO:0043169-cation binding(L=3),GO:0046983-protein dimerization activity(L=3),	PFAM (Galactosyl_T_2), SMART (TRANS)
ID=g45087.1	NP_001071828.1	58.5	621	208	13	1	614	228	805	6.7e-192	99.7	NP_001071828.1 STAT-b protein [Ciona intestinalis]	ciona intestinalis	ciona intestinalis;ciona;cionidae;phlebobranchia;enterogona;ascidiacea;tunicata;chordata;deuterostomia;bilateria;eumetazoa;metazoa;opisthokonta;eukaryota;cellular organisms;root	No	Yes	7719.ENSCINP00000008341	1.6e-192	677.9	STAT6	Animals	meNOG[21]	09VPA@biNOG,0DGXQ@chorNOG,0V6N6@meNOG,0XPN8@NOG,12PE2@opiNOG,KOG3667@euNOG	signal transducer and activator of transcription	GO:0001666-response to hypoxia(L=3),GO:0001775-cell activation(L=3),GO:0002250-adaptive immune response(L=3),GO:0002260-lymphocyte homeostasis(L=3),GO:0002263-cell activation involved in immune response(L=3),GO:0002682-regulation of immune system process(L=3),GO:0006082-organic acid metabolic process(L=3),GO:0006139-nucleobase-containing compound metabolic process(L=3),GO:0006520-cellular amino a…	GO:0005622-intracellular(L=3),GO:0043229-intracellular organelle(L=3),GO:0043232-intracellular non-membrane-bounded organelle(L=3),GO:0044424-intracellular part(L=3),GO:0044446-intracellular organelle part(L=3),GO:0070013-intracellular organelle lumen(L=3),	GO:0000981-RNA polymerase II transcription factor activity, sequence-specific DNA binding(L=3),GO:0003676-nucleic acid binding(L=3),GO:0043169-cation binding(L=3),	PFAM (STAT_bind, STAT_alpha, SH2, STAT_int), SMART (SH2, STAT_int, COIL)
ID=g22283	XP_004552843.1	46.9	290	144	3	25	308	63	348	1.4e-63	84.8	XP_004552843.1 magnesium transporter NIPA2 isoform X1 [Maylandia zebra]	maylandia zebra	maylandia zebra;maylandia zebra complex;maylandia;haplochromini;pseudocrenilabrinae;african cichlids;cichlidae;cichliformes;cichlomorphae;ovalentaria;percomorphaceae;euacanthomorphacea;acanthomorphata;ctenosquamata;eurypterygia;neoteleostei;euteleosteomorpha;clupeocephala;osteoglossocephalai;teleostei;neopterygii;actinopteri;actinopterygii;euteleostomi;teleostomi;gnathostomata;vertebrata;craniata…	No	Yes	7719.ENSCINP00000032101	1.9e-86	324.7	SPICT	Animals	meNOG[21]	09TI0@biNOG,0DEUR@chorNOG,0V4GY@meNOG,0XNR8@NOG,12QHV@opiNOG,KOG2922@euNOG	NIPA-like domain containing	GO:0006810-transport(L=3),GO:0007267-cell-cell signaling(L=3),GO:0007275-multicellular organism development(L=3),GO:0008344-adult locomotory behavior(L=3),GO:0009653-anatomical structure morphogenesis(L=3),GO:0023051-regulation of signaling(L=3),GO:0030534-adult behavior(L=3),GO:0035637-multicellular organismal signaling(L=3),GO:0040008-regulation of growth(L=3),GO:0044087-regulation of cellular …	GO:0031224-intrinsic component of membrane(L=3),GO:0044297-cell body(L=3),GO:0097458-neuron part(L=3),	GO:0022891-substrate-specific transmembrane transporter activity(L=3),	PFAM (DUF803, EamA), SMART (TRANS)
ID=g44868	XP_024269722.1	47.9	305	156	2	1	304	11	313	1.8e-74	93.5	XP_024269722.1 multidrug resistance-associated protein 7-like [Oncorhynchus tshawytscha]	oncorhynchus tshawytscha	oncorhynchus tshawytscha;oncorhynchus;salmoninae;salmonidae;salmoniformes;protacanthopterygii;euteleosteomorpha;clupeocephala;osteoglossocephalai;teleostei;neopterygii;actinopteri;actinopterygii;euteleostomi;teleostomi;gnathostomata;vertebrata;craniata;chordata;deuterostomia;bilateria;eumetazoa;metazoa;opisthokonta;eukaryota;cellular organisms;root	No	Yes	51511.ENSCSAVP00000002221	1e-89	335.5	ABCC10	Animals	meNOG[21]	09XK1@biNOG,0DPPK@chorNOG,0V8HZ@meNOG,13DGN@opiNOG,COG1132@NOG,KOG0054@euNOG	ATP-binding cassette, subfamily C (CFTR MRP), member 10	GO:0006139-nucleobase-containing compound metabolic process(L=3),GO:0006725-cellular aromatic compound metabolic process(L=3),GO:0006793-phosphorus metabolic process(L=3),GO:0006810-transport(L=3),GO:0019637-organophosphate metabolic process(L=3),GO:0034641-cellular nitrogen compound metabolic process(L=3),GO:0042493-response to drug(L=3),GO:0044248-cellular catabolic process(L=3),GO:0044281-smal…	GO:0005886-plasma membrane(L=3),GO:0031224-intrinsic component of membrane(L=3),GO:0071944-cell periphery(L=3),	GO:0000166-nucleotide binding(L=3),GO:0001882-nucleoside binding(L=3),GO:0008559-xenobiotic-transporting ATPase activity(L=3),GO:0015238-drug transmembrane transporter activity(L=3),GO:0016627-oxidoreductase activity, acting on the CH-CH group of donors(L=3),GO:0016817-hydrolase activity, acting on acid anhydrides(L=3),GO:0022804-active transmembrane transporter activity(L=3),GO:0032553-ribonucle…	PFAM (ABC_membrane, ABC_tran), SMART (TRANS, AAA)
ID=g11242	XP_002131277.1	62.8	436	157	4	8	441	6	438	7.1e-158	81.7	XP_002131277.1 TBC1 domain family member 25-like [Ciona intestinalis]	ciona intestinalis	ciona intestinalis;ciona;cionidae;phlebobranchia;enterogona;ascidiacea;tunicata;chordata;deuterostomia;bilateria;eumetazoa;metazoa;opisthokonta;eukaryota;cellular organisms;root	No	Yes	51511.ENSCSAVP00000012024	1.1e-157	562	TBC1D25	Animals	meNOG[21]	09WRR@biNOG,0DKK4@chorNOG,0VA1P@meNOG,12TJZ@opiNOG,COG5210@NOG,KOG2197@euNOG	TBC1 domain family member 25	GO:0006928-movement of cell or subcellular component(L=3),GO:0007275-multicellular organism development(L=3),GO:0007276-gamete generation(L=3),GO:0007568-aging(L=3),GO:0019222-regulation of metabolic process(L=3),GO:0022412-cellular process involved in reproduction in multicellular organism(L=3),GO:0023051-regulation of signaling(L=3),GO:0044093-positive regulation of molecular function(L=3),GO:0…	GO:0005622-intracellular(L=3),GO:0031982-vesicle(L=3),GO:0043229-intracellular organelle(L=3),GO:0044424-intracellular part(L=3),	GO:0008047-enzyme activator activity(L=3),GO:0016769-transferase activity, transferring nitrogenous groups(L=3),GO:0060589-nucleoside-triphosphatase regulator activity(L=3),	PFAM (TBC), SMART (TBC)
ID=g42911	XP_009857480.1	48.2	761	381	7	1	754	1	755	3.7e-200	99	XP_009857480.1 phosphatidylinositol 3,4,5-trisphosphate 5-phosphatase 2B [Ciona intestinalis]	ciona intestinalis	ciona intestinalis;ciona;cionidae;phlebobranchia;enterogona;ascidiacea;tunicata;chordata;deuterostomia;bilateria;eumetazoa;metazoa;opisthokonta;eukaryota;cellular organisms;root	No	Yes	30611.ENSOGAP00000011651	4.8e-138	497.3	INPPL1	Mammals	maNOG[6]	09X1J@biNOG,0DENY@chorNOG,0UUA0@maNOG,0V7ZR@meNOG,12Q93@opiNOG,16BMX@prNOG,1AYUF@spriNOG,1CR6F@veNOG,COG5411@NOG,KOG0565@euNOG,KOG4384@euNOG	inositol polyphosphate phosphatase-like 1	GO:0005975-carbohydrate metabolic process(L=3),GO:0006629-lipid metabolic process(L=3),GO:0006793-phosphorus metabolic process(L=3),GO:0006810-transport(L=3),GO:0006996-organelle organization(L=3),GO:0007275-multicellular organism development(L=3),GO:0009725-response to hormone(L=3),GO:0010033-response to organic substance(L=3),GO:0010243-response to organonitrogen compound(L=3),GO:0019222-regula…	GO:0005622-intracellular(L=3),GO:0005886-plasma membrane(L=3),GO:0030027-lamellipodium(L=3),GO:0031252-cell leading edge(L=3),GO:0042995-cell projection(L=3),GO:0043229-intracellular organelle(L=3),GO:0043232-intracellular non-membrane-bounded organelle(L=3),GO:0044424-intracellular part(L=3),GO:0044446-intracellular organelle part(L=3),GO:0071944-cell periphery(L=3),	GO:0005543-phospholipid binding(L=3),GO:0016788-hydrolase activity, acting on ester bonds(L=3),GO:0043168-anion binding(L=3),	PFAM (Exo_endo_phos, SAM_1, SAM_2, SH2), SMART (IPPc, SAM, SH2)
ID=g11270	XP_002123107.1	94.4	323	17	1	1	323	1	322	1.1e-153	99.7	XP_002123107.1 guanine nucleotide-binding protein subunit beta-2-like 1 [Ciona intestinalis]	ciona intestinalis	ciona intestinalis;ciona;cionidae;phlebobranchia;enterogona;ascidiacea;tunicata;chordata;deuterostomia;bilateria;eumetazoa;metazoa;opisthokonta;eukaryota;cellular organisms;root	No	Yes	7719.ENSCINP00000008324	2.7e-154	550.1	GNB2L1	Animals	meNOG[21]	09ZC2@biNOG,0DKUH@chorNOG,0VA9A@meNOG,0XQGZ@NOG,12RE4@opiNOG,KOG0279@euNOG	Guanine nucleotide binding protein (G protein), beta polypeptide 2-like 1	GO:0006793-phosphorus metabolic process(L=3),GO:0006928-movement of cell or subcellular component(L=3),GO:0006935-chemotaxis(L=3),GO:0006996-organelle organization(L=3),GO:0007049-cell cycle(L=3),GO:0007059-chromosome segregation(L=3),GO:0007165-signal transduction(L=3),GO:0007275-multicellular organism development(L=3),GO:0007548-sex differentiation(L=3),GO:0008104-protein localization(L=3),GO:0…	GO:0005622-intracellular(L=3),GO:0005886-plasma membrane(L=3),GO:0012505-endomembrane system(L=3),GO:0030427-site of polarized growth(L=3),GO:0030496-midbody(L=3),GO:0031967-organelle envelope(L=3),GO:0031975-envelope(L=3),GO:0042995-cell projection(L=3),GO:0043229-intracellular organelle(L=3),GO:0043232-intracellular non-membrane-bounded organelle(L=3),GO:0044297-cell body(L=3),GO:0044424-intrac…	GO:0000166-nucleotide binding(L=3),GO:0001882-nucleoside binding(L=3),GO:0004857-enzyme inhibitor activity(L=3),GO:0005102-receptor binding(L=3),GO:0008047-enzyme activator activity(L=3),GO:0016248-channel inhibitor activity(L=3),GO:0016772-transferase activity, transferring phosphorus-containing groups(L=3),GO:0016817-hydrolase activity, acting on acid anhydrides(L=3),GO:0019207-kinase regulator…	PFAM (WD40, eIF2A), SMART (WD40, SIGNAL)
ID=g16969	XP_019855865.1	42.1	183	98	4	20	198	30	208	5.2e-29	89.9	XP_019855865.1 PREDICTED: ryncolin-1-like [Amphimedon queenslandica]	amphimedon queenslandica	amphimedon queenslandica;amphimedon;niphatidae;haplosclerida;heteroscleromorpha;demospongiae;porifera;metazoa;opisthokonta;eukaryota;cellular organisms;root	No	No	400682.PAC_15717561	1.8e-28	131.3	TNXB	Animals	meNOG[21]	0V4DZ@meNOG,0ZYS4@NOG,12U12@opiNOG,KOG2579@euNOG	Tenascin	GO:0006082-organic acid metabolic process(L=3),GO:0006629-lipid metabolic process(L=3),GO:0006996-organelle organization(L=3),GO:0007165-signal transduction(L=3),GO:0019222-regulation of metabolic process(L=3),GO:0022607-cellular component assembly(L=3),GO:0023051-regulation of signaling(L=3),GO:0030029-actin filament-based process(L=3),GO:0031589-cell-substrate adhesion(L=3),GO:0043062-extracell…	GO:0005578-proteinaceous extracellular matrix(L=3),GO:0005581-collagen trimer(L=3),GO:0005615-extracellular space(L=3),GO:0005622-intracellular(L=3),GO:0044420-extracellular matrix component(L=3),	GO:0005102-receptor binding(L=3),GO:0005539-glycosaminoglycan binding(L=3),GO:0008201-heparin binding(L=3),GO:0032403-protein complex binding(L=3),GO:0043168-anion binding(L=3),	PFAM (fn3, EGF_2, Fibrinogen_C), SMART (FN3, EGF, EGF_like, FBG, SIGNAL, COIL, TRANS)
ID=g39030	XP_002126998.2	71.9	327	92	0	2	328	284	610	3.7e-144	98.5	XP_002126998.2 mannosyl-oligosaccharide 1,2-alpha-mannosidase IA [Ciona intestinalis]	ciona intestinalis	ciona intestinalis;ciona;cionidae;phlebobranchia;enterogona;ascidiacea;tunicata;chordata;deuterostomia;bilateria;eumetazoa;metazoa;opisthokonta;eukaryota;cellular organisms;root	No	Yes	7719.ENSCINP00000026485	8.8e-145	518.5	MAN1A2	Animals	meNOG[21]	09V7E@biNOG,0DGG8@chorNOG,0V66Z@meNOG,0XP04@NOG,12P5U@opiNOG,KOG2431@euNOG	Mannosidase alpha class	GO:0005975-carbohydrate metabolic process(L=3),GO:0007275-multicellular organism development(L=3),GO:0007568-aging(L=3),GO:0007585-respiratory gaseous exchange(L=3),GO:0019538-protein metabolic process(L=3),GO:0035010-encapsulation of foreign target(L=3),GO:0042493-response to drug(L=3),GO:0043170-macromolecule metabolic process(L=3),GO:0044249-cellular biosynthetic process(L=3),GO:0044260-cellul…	GO:0005622-intracellular(L=3),GO:0005789-endoplasmic reticulum membrane(L=3),GO:0012505-endomembrane system(L=3),GO:0031090-organelle membrane(L=3),GO:0031224-intrinsic component of membrane(L=3),GO:0031300-intrinsic component of organelle membrane(L=3),GO:0042175-nuclear outer membrane-endoplasmic reticulum membrane network(L=3),GO:0043229-intracellular organelle(L=3),GO:0043232-intracellular no…	GO:0016798-hydrolase activity, acting on glycosyl bonds(L=3),GO:0043169-cation binding(L=3),	PFAM (Glyco_hydro_47), SMART (TRANS, COIL)
ID=g517	XP_006823348.1	30.2	404	242	9	3	398	9	380	8e-35	93.4	XP_006823348.1 PREDICTED: rotatin-like, partial [Saccoglossus kowalevskii]	saccoglossus kowalevskii	saccoglossus kowalevskii;saccoglossus;harrimaniidae;enteropneusta;hemichordata;deuterostomia;bilateria;eumetazoa;metazoa;opisthokonta;eukaryota;cellular organisms;root	No	No	51511.ENSCSAVP00000004331	9.7e-80	302.8	RTTN	Animals	meNOG[21]	09YWF@biNOG,0DJUU@chorNOG,0IEI0@euNOG,0V9U6@meNOG,0XRDG@NOG,12WT9@opiNOG	determination of left/right symmetry	GO:0007165-signal transduction(L=3),GO:0007275-multicellular organism development(L=3),GO:0050794-regulation of cellular process(L=3),	GO:0005622-intracellular(L=3),GO:0031224-intrinsic component of membrane(L=3),GO:0036064-ciliary basal body(L=3),GO:0042995-cell projection(L=3),GO:0043229-intracellular organelle(L=3),GO:0043232-intracellular non-membrane-bounded organelle(L=3),GO:0044424-intracellular part(L=3),GO:0044441-ciliary part(L=3),GO:0044446-intracellular organelle part(L=3),GO:0044463-cell projection part(L=3),	GO:0004888-transmembrane signaling receptor activity(L=3),	SMART (TRANS, ARM, COIL)
ID=g33487	sp|Q86TP1|PRUN1_HUMAN	29.6	362	238	11	45	401	12	361	4.2e-34	88.8	sp|Q86TP1|PRUN1_HUMAN Exopolyphosphatase PRUNE1 OS=Homo sapiens OX=9606 GN=PRUNE1 PE=1 SV=2	homo sapiens	homo sapiens;homo;homininae;hominidae;hominoidea;catarrhini;simiiformes;haplorrhini;primates;euarchontoglires;boreoeutheria;eutheria;theria;mammalia;amniota;tetrapoda;dipnotetrapodomorpha;sarcopterygii;euteleostomi;teleostomi;gnathostomata;vertebrata;craniata;chordata;deuterostomia;bilateria;eumetazoa;metazoa;opisthokonta;eukaryota;cellular organisms;root	No	Yes	10228.TriadP60259	2.1e-39	168.7	PRUNE	Animals	meNOG[21]	0V8NZ@meNOG,12S38@opiNOG,COG1227@NOG,KOG4129@euNOG	prune homolog (Drosophila)	GO:0048066-developmental pigmentation(L=3),	GO:0005622-intracellular(L=3),GO:0005912-adherens junction(L=3),GO:0005924-cell-substrate adherens junction(L=3),GO:0043229-intracellular organelle(L=3),GO:0044424-intracellular part(L=3),	GO:0016817-hydrolase activity, acting on acid anhydrides(L=3),GO:0043169-cation binding(L=3),	PFAM (DHH, DHHA2), SMART (DHHA2, COIL)
ID=g30043	NP_001027694.1	72.1	172	48	0	36	207	39	210	3.7e-67	66.2	NP_001027694.1 Wrch protein [Ciona intestinalis]	ciona intestinalis	ciona intestinalis;ciona;cionidae;phlebobranchia;enterogona;ascidiacea;tunicata;chordata;deuterostomia;bilateria;eumetazoa;metazoa;opisthokonta;eukaryota;cellular organisms;root	No	Yes	7719.ENSCINP00000035599	8.9e-68	262.3	RHOU	Animals	meNOG[21]	09Z0X@biNOG,0DKG9@chorNOG,0V9YH@meNOG,12RKB@opiNOG,COG1100@NOG,KOG0393@euNOG	ras homolog family member U	GO:0006139-nucleobase-containing compound metabolic process(L=3),GO:0006725-cellular aromatic compound metabolic process(L=3),GO:0006793-phosphorus metabolic process(L=3),GO:0006996-organelle organization(L=3),GO:0007049-cell cycle(L=3),GO:0007165-signal transduction(L=3),GO:0019637-organophosphate metabolic process(L=3),GO:0023051-regulation of signaling(L=3),GO:0030029-actin filament-based proc…	GO:0005622-intracellular(L=3),GO:0005886-plasma membrane(L=3),GO:0005912-adherens junction(L=3),GO:0005924-cell-substrate adherens junction(L=3),GO:0012505-endomembrane system(L=3),GO:0031090-organelle membrane(L=3),GO:0042995-cell projection(L=3),GO:0043229-intracellular organelle(L=3),GO:0043232-intracellular non-membrane-bounded organelle(L=3),GO:0044424-intracellular part(L=3),GO:0044446-intr…	GO:0000166-nucleotide binding(L=3),GO:0001882-nucleoside binding(L=3),GO:0016817-hydrolase activity, acting on acid anhydrides(L=3),GO:0032553-ribonucleotide binding(L=3),GO:0043168-anion binding(L=3),GO:0043169-cation binding(L=3),GO:1901265-nucleoside phosphate binding(L=3),	PFAM (Ras, Miro, Arf), SMART (RHO)
ID=g5333	XP_018666799.1	58.1	601	231	5	49	629	13	612	4.6e-195	77.7	XP_018666799.1 rhophilin-2-like [Ciona intestinalis]	ciona intestinalis	ciona intestinalis;ciona;cionidae;phlebobranchia;enterogona;ascidiacea;tunicata;chordata;deuterostomia;bilateria;eumetazoa;metazoa;opisthokonta;eukaryota;cellular organisms;root	No	Yes	51511.ENSCSAVP00000018466	9.4e-187	659.1	RHPN2	Animals	meNOG[21]	09T3Q@biNOG,0DEET@chorNOG,0V42G@meNOG,0XQX6@NOG,12R0X@opiNOG,KOG2220@euNOG	Rhophilin, Rho GTPase binding protein	GO:0006996-organelle organization(L=3),GO:0007165-signal transduction(L=3),GO:0019222-regulation of metabolic process(L=3),GO:0019538-protein metabolic process(L=3),GO:0030029-actin filament-based process(L=3),GO:0043170-macromolecule metabolic process(L=3),GO:0044260-cellular macromolecule metabolic process(L=3),GO:0050790-regulation of catalytic activity(L=3),GO:0050794-regulation of cellular p…	GO:0005622-intracellular(L=3),GO:0044424-intracellular part(L=3),	GO:0016746-transferase activity, transferring acyl groups(L=3),GO:0019899-enzyme binding(L=3),GO:0060589-nucleoside-triphosphatase regulator activity(L=3),	PFAM (BRO1, HR1, PDZ), SMART (PDZ, BRO1, COIL, Hr1)
ID=g13098	XP_004368844.1	88.5	104	12	0	1	104	77	180	3.4e-45	80.6	XP_004368844.1 parkin coregulated gene protein [Trichechus manatus latirostris]	trichechus manatus latirostris	trichechus manatus latirostris;trichechus manatus;trichechus;trichechidae;sirenia;afrotheria;eutheria;theria;mammalia;amniota;tetrapoda;dipnotetrapodomorpha;sarcopterygii;euteleostomi;teleostomi;gnathostomata;vertebrata;craniata;chordata;deuterostomia;bilateria;eumetazoa;metazoa;opisthokonta;eukaryota;cellular organisms;root	No	Yes	7719.ENSCINP00000034397	4.6e-49	199.1	PACRG	Animals	meNOG[21]	09V2V@biNOG,0DGC8@chorNOG,0V62H@meNOG,0XSXW@NOG,12RZA@opiNOG,KOG3961@euNOG	PARK2 co-regulated	GO:0007276-gamete generation(L=3),GO:0009888-tissue development(L=3),GO:0022412-cellular process involved in reproduction in multicellular organism(L=3),GO:0044702-single organism reproductive process(L=3),GO:0048609-multicellular organismal reproductive process(L=3),GO:0048869-cellular developmental process(L=3),	GO:0005622-intracellular(L=3),GO:0042995-cell projection(L=3),GO:0043229-intracellular organelle(L=3),GO:0044297-cell body(L=3),GO:0044424-intracellular part(L=3),GO:0044441-ciliary part(L=3),GO:0044446-intracellular organelle part(L=3),GO:0044463-cell projection part(L=3),GO:0097223-sperm part(L=3),	NA	PFAM (ParcG)
ID=g9243	XP_018668819.1	52.5	789	355	5	2	785	325	1098	1.5e-225	99.5	XP_018668819.1 exportin-6 [Ciona intestinalis]	ciona intestinalis	ciona intestinalis;ciona;cionidae;phlebobranchia;enterogona;ascidiacea;tunicata;chordata;deuterostomia;bilateria;eumetazoa;metazoa;opisthokonta;eukaryota;cellular organisms;root	No	Yes	7719.ENSCINP00000014157	2.3e-220	770.8	XPO6	Animals	meNOG[21]	09U5W@biNOG,0DFFG@chorNOG,0V54W@meNOG,12N1S@opiNOG,COG5101@NOG,KOG2020@euNOG	Exportin 6	GO:0006810-transport(L=3),GO:0008104-protein localization(L=3),GO:0044765-single-organism transport(L=3),GO:0046907-intracellular transport(L=3),GO:0051649-establishment of localization in cell(L=3),GO:0070727-cellular macromolecule localization(L=3),	GO:0005622-intracellular(L=3),GO:0005886-plasma membrane(L=3),GO:0012505-endomembrane system(L=3),GO:0031224-intrinsic component of membrane(L=3),GO:0031967-organelle envelope(L=3),GO:0031975-envelope(L=3),GO:0043229-intracellular organelle(L=3),GO:0043232-intracellular non-membrane-bounded organelle(L=3),GO:0044424-intracellular part(L=3),GO:0044446-intracellular organelle part(L=3),GO:0070013-i…	GO:0008565-protein transporter activity(L=3),GO:0019899-enzyme binding(L=3),	PFAM (Xpo1, IBN_N), SMART (IBN_N)
ID=g36565.1	XP_009859106.1	61.7	1267	449	11	268	1507	277	1534	0	78.9	XP_009859106.1 peroxidasin-like isoform X1 [Ciona intestinalis]	ciona intestinalis	ciona intestinalis;ciona;cionidae;phlebobranchia;enterogona;ascidiacea;tunicata;chordata;deuterostomia;bilateria;eumetazoa;metazoa;opisthokonta;eukaryota;cellular organisms;root	No	Yes	51511.ENSCSAVP00000015799	0	1347.8	PXDN	Animals	meNOG[21]	09W1S@biNOG,0DNGE@chorNOG,0V701@meNOG,0XPZ3@NOG,12XAE@opiNOG,KOG2408@euNOG	Peroxidasin homolog	GO:0006139-nucleobase-containing compound metabolic process(L=3),GO:0006725-cellular aromatic compound metabolic process(L=3),GO:0006793-phosphorus metabolic process(L=3),GO:0006810-transport(L=3),GO:0006928-movement of cell or subcellular component(L=3),GO:0006935-chemotaxis(L=3),GO:0006979-response to oxidative stress(L=3),GO:0007275-multicellular organism development(L=3),GO:0009653-anatomical…	GO:0005578-proteinaceous extracellular matrix(L=3),GO:0005615-extracellular space(L=3),GO:0005622-intracellular(L=3),GO:0043229-intracellular organelle(L=3),GO:0044420-extracellular matrix component(L=3),GO:0044424-intracellular part(L=3),	GO:0004447-iodide peroxidase activity(L=3),GO:0005102-receptor binding(L=3),GO:0016614-oxidoreductase activity, acting on CH-OH group of donors(L=3),GO:0016684-oxidoreductase activity, acting on peroxide as acceptor(L=3),GO:0016788-hydrolase activity, acting on ester bonds(L=3),GO:0030547-receptor inhibitor activity(L=3),GO:0043169-cation binding(L=3),GO:0046906-tetrapyrrole binding(L=3),	PFAM (I-set, An_peroxidase, ig, V-set, LRR_1, VWC, EGF_CA, Sushi), SMART (IGc2, LRR_TYP, LRR, SIGNAL, COIL, LRRCT, TRANS, VWC, CCP, LRRNT, EGF_CA)
ID=g31705	XP_002131383.1	43.3	453	232	6	4	438	13	458	1.8e-107	91.2	XP_002131383.1 ornithine decarboxylase [Ciona intestinalis]	ciona intestinalis	ciona intestinalis;ciona;cionidae;phlebobranchia;enterogona;ascidiacea;tunicata;chordata;deuterostomia;bilateria;eumetazoa;metazoa;opisthokonta;eukaryota;cellular organisms;root	No	Yes	7719.ENSCINP00000016169	1.1e-108	399.1	ODC1	Animals	meNOG[21]	09T5B@biNOG,0DGPX@chorNOG,0V441@meNOG,12P9T@opiNOG,COG0019@NOG,KOG0622@euNOG	ornithine decarboxylase	GO:0006082-organic acid metabolic process(L=3),GO:0006520-cellular amino acid metabolic process(L=3),GO:0007275-multicellular organism development(L=3),GO:0007276-gamete generation(L=3),GO:0009653-anatomical structure morphogenesis(L=3),GO:0019222-regulation of metabolic process(L=3),GO:0034641-cellular nitrogen compound metabolic process(L=3),GO:0044092-negative regulation of molecular function(…	GO:0005622-intracellular(L=3),GO:0043229-intracellular organelle(L=3),GO:0044424-intracellular part(L=3),	GO:0004857-enzyme inhibitor activity(L=3),GO:0008047-enzyme activator activity(L=3),GO:0016830-carbon-carbon lyase activity(L=3),GO:0042979-ornithine decarboxylase regulator activity(L=3),	PFAM (Orn_Arg_deC_N, Orn_DAP_Arg_deC)
ID=g34782	XP_002123550.2	26.9	398	251	12	50	421	198	581	1.8e-26	87.5	XP_002123550.2 polynucleotide 5'-hydroxyl-kinase NOL9-like [Ciona intestinalis]	ciona intestinalis	ciona intestinalis;ciona;cionidae;phlebobranchia;enterogona;ascidiacea;tunicata;chordata;deuterostomia;bilateria;eumetazoa;metazoa;opisthokonta;eukaryota;cellular organisms;root	No	Yes	7719.ENSCINP00000021870	4.9e-23	114.4	NOL9	Animals	meNOG[21]	09Z65@biNOG,0DKN5@chorNOG,0VA3F@meNOG,12RQX@opiNOG,COG1341@NOG,KOG2750@euNOG	Nucleolar protein 9	GO:0006139-nucleobase-containing compound metabolic process(L=3),GO:0006725-cellular aromatic compound metabolic process(L=3),GO:0006793-phosphorus metabolic process(L=3),GO:0022613-ribonucleoprotein complex biogenesis(L=3),GO:0033554-cellular response to stress(L=3),GO:0034641-cellular nitrogen compound metabolic process(L=3),GO:0040008-regulation of growth(L=3),GO:0043170-macromolecule metaboli…	GO:0005622-intracellular(L=3),GO:0043229-intracellular organelle(L=3),GO:0043232-intracellular non-membrane-bounded organelle(L=3),GO:0044424-intracellular part(L=3),GO:0044446-intracellular organelle part(L=3),GO:0070013-intracellular organelle lumen(L=3),	GO:0000166-nucleotide binding(L=3),GO:0001882-nucleoside binding(L=3),GO:0003676-nucleic acid binding(L=3),GO:0016772-transferase activity, transferring phosphorus-containing groups(L=3),GO:0032553-ribonucleotide binding(L=3),GO:0043168-anion binding(L=3),GO:1901265-nucleoside phosphate binding(L=3),	PFAM (Clp1, MobB)
ID=g248	XP_026689833.1	31.3	1313	800	25	2	1233	256	1547	1.8e-170	95.7	XP_026689833.1 tetratricopeptide repeat protein 37 [Ciona intestinalis]	ciona intestinalis	ciona intestinalis;ciona;cionidae;phlebobranchia;enterogona;ascidiacea;tunicata;chordata;deuterostomia;bilateria;eumetazoa;metazoa;opisthokonta;eukaryota;cellular organisms;root	No	Yes	7719.ENSCINP00000033707	1.6e-157	562.8	TTC37	Animals	meNOG[21]	09UKW@biNOG,0DJWK@chorNOG,0V5KA@meNOG,0ZG1H@NOG,13IC2@opiNOG,KOG1127@euNOG	Tetratricopeptide repeat domain 37	GO:0006139-nucleobase-containing compound metabolic process(L=3),GO:0006725-cellular aromatic compound metabolic process(L=3),GO:0034641-cellular nitrogen compound metabolic process(L=3),GO:0043170-macromolecule metabolic process(L=3),GO:0044248-cellular catabolic process(L=3),GO:0044260-cellular macromolecule metabolic process(L=3),GO:0046483-heterocycle metabolic process(L=3),GO:1901360-organic…	GO:0005622-intracellular(L=3),GO:0043229-intracellular organelle(L=3),GO:0043232-intracellular non-membrane-bounded organelle(L=3),GO:0044424-intracellular part(L=3),GO:0044446-intracellular organelle part(L=3),	NA	PFAM (TPR_1, TPR_2), SMART (TPR, SEL1, COIL)
ID=g40801	XP_002123442.2	73.2	642	164	4	38	678	27	661	1.2e-271	94	XP_002123442.2 acyl-coenzyme A oxidase 3, peroxisomal [Ciona intestinalis]	ciona intestinalis	ciona intestinalis;ciona;cionidae;phlebobranchia;enterogona;ascidiacea;tunicata;chordata;deuterostomia;bilateria;eumetazoa;metazoa;opisthokonta;eukaryota;cellular organisms;root	No	Yes	7719.ENSCINP00000004269	2.1e-217	760.8	ACOX3	Animals	meNOG[21]	09UG3@biNOG,0DFRV@chorNOG,0V5FF@meNOG,12PUD@opiNOG,COG1960@NOG,KOG0136@euNOG	acyl-Coenzyme A oxidase	GO:0006082-organic acid metabolic process(L=3),GO:0006629-lipid metabolic process(L=3),GO:0006810-transport(L=3),GO:0007165-signal transduction(L=3),GO:0044248-cellular catabolic process(L=3),GO:0044255-cellular lipid metabolic process(L=3),GO:0044281-small molecule metabolic process(L=3),GO:0044712-single-organism catabolic process(L=3),GO:0044765-single-organism transport(L=3),GO:0050794-regula…	GO:0005622-intracellular(L=3),GO:0043229-intracellular organelle(L=3),GO:0044424-intracellular part(L=3),GO:0044446-intracellular organelle part(L=3),GO:0070013-intracellular organelle lumen(L=3),	GO:0000166-nucleotide binding(L=3),GO:0004888-transmembrane signaling receptor activity(L=3),GO:0005504-fatty acid binding(L=3),GO:0016627-oxidoreductase activity, acting on the CH-CH group of donors(L=3),GO:0022803-passive transmembrane transporter activity(L=3),GO:0022891-substrate-specific transmembrane transporter activity(L=3),GO:0043168-anion binding(L=3),GO:0050662-coenzyme binding(L=3),GO…	PFAM (ACOX, Acyl-CoA_dh_M, Acyl-CoA_dh_1)
ID=g40492	XP_015782891.1	38.2	246	138	7	119	360	148	383	8.3e-39	62.5	XP_015782891.1 serine proteinase stubble isoform X1 [Tetranychus urticae]	tetranychus urticae	tetranychus urticae;tetranychus;tetranychidae;tetranychoidea;raphignathae;eleutherengona;prostigmata;trombidiformes;acariformes;acari;arachnida;chelicerata;arthropoda;panarthropoda;ecdysozoa;protostomia;bilateria;eumetazoa;metazoa;opisthokonta;eukaryota;cellular organisms;root	No	Yes	7719.ENSCINP00000013976	3e-43	181.4	TMPRSS11D	Animals	meNOG[21]	0A45S@biNOG,0DQMA@chorNOG,0VFQQ@meNOG,13JTD@opiNOG,COG5640@NOG,KOG3627@euNOG	transmembrane protease, serine 11D	GO:0007585-respiratory gaseous exchange(L=3),GO:0019538-protein metabolic process(L=3),GO:0040008-regulation of growth(L=3),GO:0043170-macromolecule metabolic process(L=3),	GO:0005886-plasma membrane(L=3),GO:0009986-cell surface(L=3),GO:0031224-intrinsic component of membrane(L=3),GO:0031226-intrinsic component of plasma membrane(L=3),GO:0044459-plasma membrane part(L=3),GO:0071944-cell periphery(L=3),	GO:0008233-peptidase activity(L=3),GO:0017171-serine hydrolase activity(L=3),	PFAM (Trypsin, SEA, DUF1986), SMART (Tryp_SPc, TRANS, SEA)
ID=g34769	XP_008162641.1	57.3	384	157	4	3	383	39	418	3.6e-120	90.9	XP_008162641.1 cytosolic non-specific dipeptidase isoform X1 [Chrysemys picta bellii]	chrysemys picta bellii	chrysemys picta bellii;chrysemys picta;chrysemys;emydidae;testudinoidea;durocryptodira;cryptodira;testudines;archelosauria;sauria;sauropsida;amniota;tetrapoda;dipnotetrapodomorpha;sarcopterygii;euteleostomi;teleostomi;gnathostomata;vertebrata;craniata;chordata;deuterostomia;bilateria;eumetazoa;metazoa;opisthokonta;eukaryota;cellular organisms;root	No	Yes	51511.ENSCSAVP00000019803	4.4e-125	453.4	CNDP2	Animals	meNOG[21]	09TQT@biNOG,0DF10@chorNOG,0V4Q3@meNOG,12NBQ@opiNOG,COG0624@NOG,KOG2276@euNOG	Metallopeptidase M20 family	GO:0006082-organic acid metabolic process(L=3),GO:0006520-cellular amino acid metabolic process(L=3),GO:0006575-cellular modified amino acid metabolic process(L=3),GO:0006790-sulfur compound metabolic process(L=3),GO:0009410-response to xenobiotic stimulus(L=3),GO:0010876-lipid localization(L=3),GO:0019538-protein metabolic process(L=3),GO:0034641-cellular nitrogen compound metabolic process(L=3)…	GO:0005622-intracellular(L=3),GO:0044424-intracellular part(L=3),	GO:0008233-peptidase activity(L=3),GO:0016810-hydrolase activity, acting on carbon-nitrogen (but not peptide) bonds(L=3),GO:0043169-cation binding(L=3),	PFAM (Peptidase_M20, M20_dimer), SMART (SIGNAL)
ID=g40395.1	XP_025953092.1	27.3	428	280	15	130	543	154	564	8.8e-29	72.3	XP_025953092.1 A disintegrin and metalloproteinase with thrombospondin motifs 8 [Dromaius novaehollandiae]	dromaius novaehollandiae	dromaius novaehollandiae;dromaius;dromaiidae;casuariiformes;palaeognathae;aves;coelurosauria;theropoda;saurischia;dinosauria;archosauria;archelosauria;sauria;sauropsida;amniota;tetrapoda;dipnotetrapodomorpha;sarcopterygii;euteleostomi;teleostomi;gnathostomata;vertebrata;craniata;chordata;deuterostomia;bilateria;eumetazoa;metazoa;opisthokonta;eukaryota;cellular organisms;root	No	Yes	7719.ENSCINP00000030146	6.4e-34	151	ADAMTS9	Animals	meNOG[21]	09U5N@biNOG,0DHEM@chorNOG,0V69U@meNOG,0XPKZ@NOG,12PII@opiNOG,KOG3538@euNOG	ADAM metallopeptidase with thrombospondin type 1, motif	GO:0005975-carbohydrate metabolic process(L=3),GO:0006810-transport(L=3),GO:0006928-movement of cell or subcellular component(L=3),GO:0007165-signal transduction(L=3),GO:0007275-multicellular organism development(L=3),GO:0007276-gamete generation(L=3),GO:0007548-sex differentiation(L=3),GO:0009653-anatomical structure morphogenesis(L=3),GO:0009888-tissue development(L=3),GO:0019538-protein metabo…	GO:0005578-proteinaceous extracellular matrix(L=3),GO:0005615-extracellular space(L=3),GO:0005622-intracellular(L=3),GO:0031224-intrinsic component of membrane(L=3),GO:0031982-vesicle(L=3),GO:0043229-intracellular organelle(L=3),GO:0044420-extracellular matrix component(L=3),GO:0044424-intracellular part(L=3),	GO:0005539-glycosaminoglycan binding(L=3),GO:0008201-heparin binding(L=3),GO:0008233-peptidase activity(L=3),GO:0016757-transferase activity, transferring glycosyl groups(L=3),GO:0043168-anion binding(L=3),GO:0043169-cation binding(L=3),	PFAM (TSP_1, ADAM_spacer1, Reprolysin, Pep_M12B_propep, PLAC, GON), SMART (TSP1, SIGNAL, TRANS, ACR)
ID=g30470	XP_026771685.1	55.7	88	39	0	2	89	28	115	1.4e-19	91.7	XP_026771685.1 cytochrome c oxidase assembly protein COX19 [Pangasianodon hypophthalmus]	pangasianodon hypophthalmus	pangasianodon hypophthalmus;pangasianodon;pangasiidae;siluroidei;siluriformes;characiphysae;otophysi;ostariophysi;otomorpha;clupeocephala;osteoglossocephalai;teleostei;neopterygii;actinopteri;actinopterygii;euteleostomi;teleostomi;gnathostomata;vertebrata;craniata;chordata;deuterostomia;bilateria;eumetazoa;metazoa;opisthokonta;eukaryota;cellular organisms;root	No	Yes	7955.ENSDARP00000093941	1.7e-19	100.5	COX19	Fishes	fiNOG[1]	0A8DA@biNOG,0DUYT@chorNOG,0N979@fiNOG,0VJ97@meNOG,121W4@NOG,13W93@opiNOG,1D45M@veNOG,KOG3477@euNOG	cytochrome c oxidase assembly homolog 19 (S. cerevisiae)	NA	NA	NA	PFAM (CHCH)
ID=g19240	XP_020458790.1	30.3	396	200	7	62	456	135	455	5e-35	86.4	XP_020458790.1 bone morphogenetic protein 5 [Monopterus albus]	monopterus albus	monopterus albus;monopterus;synbranchidae;synbranchoidei;synbranchiformes;anabantaria;percomorphaceae;euacanthomorphacea;acanthomorphata;ctenosquamata;eurypterygia;neoteleostei;euteleosteomorpha;clupeocephala;osteoglossocephalai;teleostei;neopterygii;actinopteri;actinopterygii;euteleostomi;teleostomi;gnathostomata;vertebrata;craniata;chordata;deuterostomia;bilateria;eumetazoa;metazoa;opisthokonta…	No	Yes	31033.ENSTRUP00000039372	3.2e-36	158.3	BMP5	Fishes	fiNOG[1]	09TFG@biNOG,0DESH@chorNOG,0N3AW@fiNOG,0V4EJ@meNOG,0XT8Z@NOG,13HHG@opiNOG,1CPG8@veNOG,KOG3900@euNOG	Bone morphogenetic protein 5	NA	NA	NA	PFAM (TGF_beta, TGFb_propeptide), SMART (TGFB, SIGNAL)
ID=g20593	XP_002129622.1	77.8	117	26	0	8	124	4	120	3e-46	93.6	XP_002129622.1 microtubule-associated proteins 1A/1B light chain 3B-like [Ciona intestinalis]	ciona intestinalis	ciona intestinalis;ciona;cionidae;phlebobranchia;enterogona;ascidiacea;tunicata;chordata;deuterostomia;bilateria;eumetazoa;metazoa;opisthokonta;eukaryota;cellular organisms;root	No	Yes	7719.ENSCINP00000034689	7.1e-47	191.8	MAP1LC3A	Animals	meNOG[21]	0A6V5@biNOG,0DTRU@chorNOG,0VHVK@meNOG,11JAT@NOG,13QKV@opiNOG,KOG1654@euNOG	Microtubule-associated protein 1 light chain 3	GO:0000422-mitophagy(L=3),GO:0006996-organelle organization(L=3),GO:0007275-multicellular organism development(L=3),GO:0007568-aging(L=3),GO:0009653-anatomical structure morphogenesis(L=3),GO:0009991-response to extracellular stimulus(L=3),GO:0016236-macroautophagy(L=3),GO:0022607-cellular component assembly(L=3),GO:0031668-cellular response to extracellular stimulus(L=3),GO:0033554-cellular resp…	GO:0005622-intracellular(L=3),GO:0012505-endomembrane system(L=3),GO:0031090-organelle membrane(L=3),GO:0031982-vesicle(L=3),GO:0043229-intracellular organelle(L=3),GO:0043232-intracellular non-membrane-bounded organelle(L=3),GO:0044424-intracellular part(L=3),GO:0044446-intracellular organelle part(L=3),	GO:0005543-phospholipid binding(L=3),GO:0043168-anion binding(L=3),	PFAM (APG12, MAP1_LC3)
ID=g4539	XP_025918815.1	75.9	381	86	4	1	376	330	709	2.4e-160	100	XP_025918815.1 AFG3-like protein 2 isoform X3 [Apteryx rowi]	apteryx rowi	apteryx rowi;apteryx;apterygidae;apterygiformes;palaeognathae;aves;coelurosauria;theropoda;saurischia;dinosauria;archosauria;archelosauria;sauria;sauropsida;amniota;tetrapoda;dipnotetrapodomorpha;sarcopterygii;euteleostomi;teleostomi;gnathostomata;vertebrata;craniata;chordata;deuterostomia;bilateria;eumetazoa;metazoa;opisthokonta;eukaryota;cellular organisms;root	No	Yes	7719.ENSCINP00000019340	4.4e-177	625.9	AFG3L2	Animals	meNOG[21]	09WK0@biNOG,0DQ3I@chorNOG,0V4GU@meNOG,12NNX@opiNOG,COG0465@NOG,KOG0731@euNOG	AFG3 ATPase family member 3-like 2 (S. cerevisiae)	GO:0006139-nucleobase-containing compound metabolic process(L=3),GO:0006725-cellular aromatic compound metabolic process(L=3),GO:0006793-phosphorus metabolic process(L=3),GO:0006810-transport(L=3),GO:0006996-organelle organization(L=3),GO:0007165-signal transduction(L=3),GO:0007267-cell-cell signaling(L=3),GO:0007275-multicellular organism development(L=3),GO:0007568-aging(L=3),GO:0008219-cell de…	GO:0005622-intracellular(L=3),GO:0031090-organelle membrane(L=3),GO:0031224-intrinsic component of membrane(L=3),GO:0031967-organelle envelope(L=3),GO:0031975-envelope(L=3),GO:0043229-intracellular organelle(L=3),GO:0044424-intracellular part(L=3),GO:0044446-intracellular organelle part(L=3),	GO:0000166-nucleotide binding(L=3),GO:0001882-nucleoside binding(L=3),GO:0008233-peptidase activity(L=3),GO:0016817-hydrolase activity, acting on acid anhydrides(L=3),GO:0032553-ribonucleotide binding(L=3),GO:0043168-anion binding(L=3),GO:0043169-cation binding(L=3),GO:0051082-unfolded protein binding(L=3),GO:1901265-nucleoside phosphate binding(L=3),	PFAM (AAA, Peptidase_M41, FtsH_ext, AAA_5, AAA_2), SMART (TRANS, AAA, COIL, SIGNAL)
ID=g27086	XP_006816647.1	44.7	188	50	3	2	143	19	198	1.6e-35	95.9	XP_006816647.1 PREDICTED: arylsulfatase B-like [Saccoglossus kowalevskii]	saccoglossus kowalevskii	saccoglossus kowalevskii;saccoglossus;harrimaniidae;enteropneusta;hemichordata;deuterostomia;bilateria;eumetazoa;metazoa;opisthokonta;eukaryota;cellular organisms;root	No	No	7719.ENSCINP00000007178	1.6e-42	177.6	ARSB	Animals	meNOG[21]	09V22@biNOG,0DGBG@chorNOG,0V61R@meNOG,12QD7@opiNOG,COG3119@NOG,KOG3867@euNOG	Arylsulfatase	GO:0005975-carbohydrate metabolic process(L=3),GO:0006082-organic acid metabolic process(L=3),GO:0006629-lipid metabolic process(L=3),GO:0006790-sulfur compound metabolic process(L=3),GO:0006793-phosphorus metabolic process(L=3),GO:0006810-transport(L=3),GO:0006996-organelle organization(L=3),GO:0007275-multicellular organism development(L=3),GO:0007584-response to nutrient(L=3),GO:0009268-respon…	GO:0005622-intracellular(L=3),GO:0043229-intracellular organelle(L=3),GO:0044424-intracellular part(L=3),GO:0044446-intracellular organelle part(L=3),GO:0070013-intracellular organelle lumen(L=3),	GO:0016788-hydrolase activity, acting on ester bonds(L=3),GO:0043169-cation binding(L=3),	PFAM (Sulfatase, Phosphodiest), SMART (SIGNAL, TRANS)
ID=g22515	XP_022542302.1	40.9	176	93	3	1	176	5	169	4.8e-26	98.9	XP_022542302.1 chromobox protein homolog 3-like isoform X1 [Astyanax mexicanus]	astyanax mexicanus	astyanax mexicanus;astyanax;astyanax clade;characidae incertae sedis;characidae;characoidei;characiformes;characiphysae;otophysi;ostariophysi;otomorpha;clupeocephala;osteoglossocephalai;teleostei;neopterygii;actinopteri;actinopterygii;euteleostomi;teleostomi;gnathostomata;vertebrata;craniata;chordata;deuterostomia;bilateria;eumetazoa;metazoa;opisthokonta;eukaryota;cellular organisms;root	No	Yes	7757.ENSPMAP00000004890	8.1e-28	129	CBX1	Animals	meNOG[21]	0A2I7@biNOG,0DQ5T@chorNOG,0VDE5@meNOG,11JKD@NOG,13QN4@opiNOG,1CZ70@veNOG,KOG1911@euNOG	Chromobox homolog 1	GO:0019222-regulation of metabolic process(L=3),GO:0044087-regulation of cellular component biogenesis(L=3),GO:0048518-positive regulation of biological process(L=3),GO:0048519-negative regulation of biological process(L=3),GO:0050794-regulation of cellular process(L=3),	GO:0005622-intracellular(L=3),GO:0043229-intracellular organelle(L=3),GO:0043232-intracellular non-membrane-bounded organelle(L=3),GO:0044424-intracellular part(L=3),GO:0044446-intracellular organelle part(L=3),	GO:0003682-chromatin binding(L=3),	PFAM (Chromo_shadow, Chromo), SMART (CHROMO, ChSh, COIL)
ID=g1914	XP_002129939.1	54.8	515	211	8	3	509	4	504	3.2e-147	98.6	XP_002129939.1 ATP-dependent RNA helicase DDX55-like [Ciona intestinalis]	ciona intestinalis	ciona intestinalis;ciona;cionidae;phlebobranchia;enterogona;ascidiacea;tunicata;chordata;deuterostomia;bilateria;eumetazoa;metazoa;opisthokonta;eukaryota;cellular organisms;root	No	Yes	7719.ENSCINP00000019560	7.7e-148	529.3	DDX55	Animals	meNOG[21]	09W3E@biNOG,0DHCI@chorNOG,0V71U@meNOG,0XNT7@NOG,12PP0@opiNOG,KOG0345@euNOG	DEAD (Asp-Glu-Ala-Asp) box polypeptide 55	GO:0006139-nucleobase-containing compound metabolic process(L=3),GO:0006725-cellular aromatic compound metabolic process(L=3),GO:0006793-phosphorus metabolic process(L=3),GO:0006810-transport(L=3),GO:0006996-organelle organization(L=3),GO:0007049-cell cycle(L=3),GO:0007275-multicellular organism development(L=3),GO:0019637-organophosphate metabolic process(L=3),GO:0034641-cellular nitrogen compou…	GO:0005622-intracellular(L=3),GO:0031224-intrinsic component of membrane(L=3),GO:0043229-intracellular organelle(L=3),GO:0043232-intracellular non-membrane-bounded organelle(L=3),GO:0044424-intracellular part(L=3),GO:0044446-intracellular organelle part(L=3),	GO:0000166-nucleotide binding(L=3),GO:0001882-nucleoside binding(L=3),GO:0003676-nucleic acid binding(L=3),GO:0016817-hydrolase activity, acting on acid anhydrides(L=3),GO:0032553-ribonucleotide binding(L=3),GO:0043168-anion binding(L=3),GO:1901265-nucleoside phosphate binding(L=3),	PFAM (DEAD, Helicase_C, ResIII), SMART (DEXDc, HELICc, DUF4217, COIL)
ID=g11616	sp|P32250|LPAR6_CHICK	35.6	177	105	5	83	258	9	177	7.8e-16	64.2	sp|P32250|LPAR6_CHICK Lysophosphatidic acid receptor 6 OS=Gallus gallus OX=9031 GN=LPAR6 PE=1 SV=1	gallus gallus	gallus gallus;gallus;phasianinae;phasianidae;galliformes;galloanserae;neognathae;aves;coelurosauria;theropoda;saurischia;dinosauria;archosauria;archelosauria;sauria;sauropsida;amniota;tetrapoda;dipnotetrapodomorpha;sarcopterygii;euteleostomi;teleostomi;gnathostomata;vertebrata;craniata;chordata;deuterostomia;bilateria;eumetazoa;metazoa;opisthokonta;eukaryota;cellular organisms;root	No	Yes	7719.ENSCINP00000003429	1.5e-41	175.3	C3AR1	Animals	meNOG[21]	09XPM@biNOG,0DJ1B@chorNOG,0IUVF@euNOG,0V8M9@meNOG,0YBJQ@NOG,13IP7@opiNOG	Complement component 3a receptor 1	GO:0002250-adaptive immune response(L=3),GO:0002507-tolerance induction(L=3),GO:0002682-regulation of immune system process(L=3),GO:0003013-circulatory system process(L=3),GO:0006935-chemotaxis(L=3),GO:0006952-defense response(L=3),GO:0007165-signal transduction(L=3),GO:0007275-multicellular organism development(L=3),GO:0009593-detection of chemical stimulus(L=3),GO:0009611-response to wounding(L…	GO:0005886-plasma membrane(L=3),GO:0031224-intrinsic component of membrane(L=3),GO:0031226-intrinsic component of plasma membrane(L=3),GO:0044459-plasma membrane part(L=3),GO:0071944-cell periphery(L=3),	GO:0001653-peptide receptor activity(L=3),GO:0001848-complement binding(L=3),GO:0004888-transmembrane signaling receptor activity(L=3),GO:0016788-hydrolase activity, acting on ester bonds(L=3),	PFAM (7tm_1, 7TM_GPCR_Srsx, 7TM_GPCR_Srw), SMART (TRANS)
ID=g10503.1	XP_018670299.1	64.6	714	186	17	7	666	305	1005	3.6e-75	89.2	XP_018670299.1 pumilio homolog 2-like isoform X2 [Ciona intestinalis]	ciona intestinalis	ciona intestinalis;ciona;cionidae;phlebobranchia;enterogona;ascidiacea;tunicata;chordata;deuterostomia;bilateria;eumetazoa;metazoa;opisthokonta;eukaryota;cellular organisms;root	No	Yes	7719.ENSCINP00000008033	1.5e-72	279.6	PUM2	Animals	meNOG[21]	09WM4@biNOG,0DP4J@chorNOG,0V7JR@meNOG,12TCS@opiNOG,COG5099@NOG,KOG1488@euNOG	pumilio homolog	GO:0006139-nucleobase-containing compound metabolic process(L=3),GO:0006725-cellular aromatic compound metabolic process(L=3),GO:0006810-transport(L=3),GO:0006928-movement of cell or subcellular component(L=3),GO:0006996-organelle organization(L=3),GO:0007049-cell cycle(L=3),GO:0007267-cell-cell signaling(L=3),GO:0007275-multicellular organism development(L=3),GO:0007276-gamete generation(L=3),GO…	GO:0005622-intracellular(L=3),GO:0042995-cell projection(L=3),GO:0043229-intracellular organelle(L=3),GO:0043232-intracellular non-membrane-bounded organelle(L=3),GO:0044297-cell body(L=3),GO:0044424-intracellular part(L=3),GO:0097458-neuron part(L=3),	GO:0000900-translation repressor activity, nucleic acid binding(L=3),GO:0003676-nucleic acid binding(L=3),	PFAM (PUF), SMART (Pumilio)
ID=g18942	XP_002122339.1	56.7	813	339	7	2	806	5	812	6.1e-278	99.8	XP_002122339.1 chondroitin sulfate glucuronyltransferase-like [Ciona intestinalis]	ciona intestinalis	ciona intestinalis;ciona;cionidae;phlebobranchia;enterogona;ascidiacea;tunicata;chordata;deuterostomia;bilateria;eumetazoa;metazoa;opisthokonta;eukaryota;cellular organisms;root	No	Yes	7719.ENSCINP00000022686	8.1e-269	931.8	CHPF2	Animals	meNOG[21]	09WXU@biNOG,0DNP4@chorNOG,0VBXY@meNOG,0XWZJ@NOG,12QI2@opiNOG,KOG3708@euNOG	Chondroitin polymerizing factor	GO:0005975-carbohydrate metabolic process(L=3),GO:0006082-organic acid metabolic process(L=3),GO:0006790-sulfur compound metabolic process(L=3),GO:0006810-transport(L=3),GO:0007049-cell cycle(L=3),GO:0007275-multicellular organism development(L=3),GO:0007548-sex differentiation(L=3),GO:0019538-protein metabolic process(L=3),GO:0042592-homeostatic process(L=3),GO:0043170-macromolecule metabolic pr…	GO:0005622-intracellular(L=3),GO:0012505-endomembrane system(L=3),GO:0031090-organelle membrane(L=3),GO:0031224-intrinsic component of membrane(L=3),GO:0031984-organelle subcompartment(L=3),GO:0043229-intracellular organelle(L=3),GO:0044424-intracellular part(L=3),GO:0044446-intracellular organelle part(L=3),	GO:0016757-transferase activity, transferring glycosyl groups(L=3),GO:0019899-enzyme binding(L=3),GO:0043169-cation binding(L=3),	PFAM (CHGN, Fringe), SMART (COIL, TRANS, SIGNAL)
ID=g19021	XP_026695008.1	50.8	236	107	5	8	241	38	266	3.7e-53	96.7	XP_026695008.1 signal recognition particle receptor subunit beta isoform X1 [Ciona intestinalis]	ciona intestinalis	ciona intestinalis;ciona;cionidae;phlebobranchia;enterogona;ascidiacea;tunicata;chordata;deuterostomia;bilateria;eumetazoa;metazoa;opisthokonta;eukaryota;cellular organisms;root	No	Yes	7719.ENSCINP00000012664	8.9e-54	215.7	SRPRB	Animals	meNOG[21]	0A2CH@biNOG,0DQ06@chorNOG,0VCUC@meNOG,13REI@opiNOG,COG2229@NOG,KOG0090@euNOG	Signal recognition particle receptor	GO:0006139-nucleobase-containing compound metabolic process(L=3),GO:0006725-cellular aromatic compound metabolic process(L=3),GO:0006793-phosphorus metabolic process(L=3),GO:0006810-transport(L=3),GO:0007165-signal transduction(L=3),GO:0007275-multicellular organism development(L=3),GO:0007276-gamete generation(L=3),GO:0008104-protein localization(L=3),GO:0008219-cell death(L=3),GO:0010033-respon…	GO:0005622-intracellular(L=3),GO:0005789-endoplasmic reticulum membrane(L=3),GO:0012505-endomembrane system(L=3),GO:0031090-organelle membrane(L=3),GO:0031224-intrinsic component of membrane(L=3),GO:0042175-nuclear outer membrane-endoplasmic reticulum membrane network(L=3),GO:0043229-intracellular organelle(L=3),GO:0044424-intracellular part(L=3),GO:0044446-intracellular organelle part(L=3),	GO:0000166-nucleotide binding(L=3),GO:0001882-nucleoside binding(L=3),GO:0016817-hydrolase activity, acting on acid anhydrides(L=3),GO:0032553-ribonucleotide binding(L=3),GO:0043021-ribonucleoprotein complex binding(L=3),GO:0043168-anion binding(L=3),GO:1901265-nucleoside phosphate binding(L=3),	PFAM (Arf, SRPRB, Gtr1_RagA, GTP_EFTU, FeoB_N, Ras, Miro, ATP_bind_1, MMR_HSR1), SMART (TRANS, small_GTPase)
ID=g37919	XP_001520081.1	36.8	155	75	3	1	154	85	217	3.6e-15	93.3	XP_001520081.1 PREDICTED: serine/threonine-protein kinase NIM1-like, partial [Ornithorhynchus anatinus]	ornithorhynchus anatinus	ornithorhynchus anatinus;ornithorhynchus;ornithorhynchidae;monotremata;prototheria;mammalia;amniota;tetrapoda;dipnotetrapodomorpha;sarcopterygii;euteleostomi;teleostomi;gnathostomata;vertebrata;craniata;chordata;deuterostomia;bilateria;eumetazoa;metazoa;opisthokonta;eukaryota;cellular organisms;root	No	No	51511.ENSCSAVP00000001737	2.8e-19	100.5	NIM1	Animals	meNOG[21]	09YAA@biNOG,0DGVT@chorNOG,0V84B@meNOG,12QBW@opiNOG,COG0515@NOG,KOG0583@euNOG	serine threonine-protein kinase	GO:0006793-phosphorus metabolic process(L=3),GO:0019222-regulation of metabolic process(L=3),GO:0019538-protein metabolic process(L=3),GO:0043170-macromolecule metabolic process(L=3),GO:0044260-cellular macromolecule metabolic process(L=3),GO:0050793-regulation of developmental process(L=3),GO:0050794-regulation of cellular process(L=3),	NA	GO:0000166-nucleotide binding(L=3),GO:0001882-nucleoside binding(L=3),GO:0003676-nucleic acid binding(L=3),GO:0016772-transferase activity, transferring phosphorus-containing groups(L=3),GO:0032553-ribonucleotide binding(L=3),GO:0043168-anion binding(L=3),GO:0043169-cation binding(L=3),GO:1901265-nucleoside phosphate binding(L=3),	PFAM (Pkinase_Tyr, Pkinase, Kdo), SMART (S_TKc, TRANS, STYKc, COIL)
ID=g3700	XP_002127808.1	58.8	497	193	6	41	527	242	736	1.4e-158	91.5	XP_002127808.1 Bardet-Biedl syndrome 7 protein homolog [Ciona intestinalis]	ciona intestinalis	ciona intestinalis;ciona;cionidae;phlebobranchia;enterogona;ascidiacea;tunicata;chordata;deuterostomia;bilateria;eumetazoa;metazoa;opisthokonta;eukaryota;cellular organisms;root	No	Yes	51511.ENSCSAVP00000000599	3.7e-161	573.5	BBS7	Animals	meNOG[21]	09U10@biNOG,0DGIR@chorNOG,0IEV0@euNOG,0V5C6@meNOG,0XSTP@NOG,13I2V@opiNOG	Bardet-Biedl syndrome 7	GO:0006810-transport(L=3),GO:0006928-movement of cell or subcellular component(L=3),GO:0006935-chemotaxis(L=3),GO:0006996-organelle organization(L=3),GO:0007017-microtubule-based process(L=3),GO:0007165-signal transduction(L=3),GO:0007275-multicellular organism development(L=3),GO:0008104-protein localization(L=3),GO:0009653-anatomical structure morphogenesis(L=3),GO:0009888-tissue development(L=…	GO:0005622-intracellular(L=3),GO:0005886-plasma membrane(L=3),GO:0031090-organelle membrane(L=3),GO:0031253-cell projection membrane(L=3),GO:0034464-BBSome(L=3),GO:0042995-cell projection(L=3),GO:0043229-intracellular organelle(L=3),GO:0043232-intracellular non-membrane-bounded organelle(L=3),GO:0044424-intracellular part(L=3),GO:0044441-ciliary part(L=3),GO:0044446-intracellular organelle part(L…	NA	SMART (COIL)
ID=g6543	XP_002127066.1	65.5	412	119	4	1	402	1	399	3.6e-138	99.8	XP_002127066.1 serine/threonine-protein kinase H1 [Ciona intestinalis]	ciona intestinalis	ciona intestinalis;ciona;cionidae;phlebobranchia;enterogona;ascidiacea;tunicata;chordata;deuterostomia;bilateria;eumetazoa;metazoa;opisthokonta;eukaryota;cellular organisms;root	No	Yes	51511.ENSCSAVP00000004545	7.4e-138	495.7	PSKH1	Animals	meNOG[21]	09TZ2@biNOG,0DF91@chorNOG,0V4S5@meNOG,0XRMJ@NOG,12NDB@opiNOG,KOG0032@euNOG	protein serine kinase	GO:0006793-phosphorus metabolic process(L=3),GO:0019538-protein metabolic process(L=3),GO:0043170-macromolecule metabolic process(L=3),GO:0044260-cellular macromolecule metabolic process(L=3),	GO:0005622-intracellular(L=3),GO:0005789-endoplasmic reticulum membrane(L=3),GO:0005886-plasma membrane(L=3),GO:0012505-endomembrane system(L=3),GO:0031090-organelle membrane(L=3),GO:0042175-nuclear outer membrane-endoplasmic reticulum membrane network(L=3),GO:0043229-intracellular organelle(L=3),GO:0043232-intracellular non-membrane-bounded organelle(L=3),GO:0044424-intracellular part(L=3),GO:00…	GO:0000166-nucleotide binding(L=3),GO:0001882-nucleoside binding(L=3),GO:0016772-transferase activity, transferring phosphorus-containing groups(L=3),GO:0032553-ribonucleotide binding(L=3),GO:0043168-anion binding(L=3),GO:1901265-nucleoside phosphate binding(L=3),	PFAM (Pkinase_Tyr, Pkinase), SMART (S_TKc, STYKc)
ID=g41428	XP_009858691.1	44.4	493	232	6	1	457	3	489	2.1e-116	57	XP_009858691.1 TBC1 domain family member 24-like [Ciona intestinalis]	ciona intestinalis	ciona intestinalis;ciona;cionidae;phlebobranchia;enterogona;ascidiacea;tunicata;chordata;deuterostomia;bilateria;eumetazoa;metazoa;opisthokonta;eukaryota;cellular organisms;root	No	Yes	51511.ENSCSAVP00000010359	5e-109	401	TBC1D24	Animals	meNOG[21]	0A0PV@biNOG,0DNB8@chorNOG,0VBK0@meNOG,0ZI2X@NOG,12PRB@opiNOG,KOG2801@euNOG	TBC1 domain family member	GO:0007275-multicellular organism development(L=3),GO:0007568-aging(L=3),GO:0019222-regulation of metabolic process(L=3),GO:0023051-regulation of signaling(L=3),GO:0030030-cell projection organization(L=3),GO:0044093-positive regulation of molecular function(L=3),GO:0048583-regulation of response to stimulus(L=3),GO:0048869-cellular developmental process(L=3),GO:0050790-regulation of catalytic ac…	GO:0005622-intracellular(L=3),GO:0042995-cell projection(L=3),GO:0044424-intracellular part(L=3),GO:0044463-cell projection part(L=3),GO:0097458-neuron part(L=3),	GO:0008047-enzyme activator activity(L=3),GO:0060589-nucleoside-triphosphatase regulator activity(L=3),	PFAM (TLD, TBC), SMART (TLDc, TBC)
ID=g9618	XP_002131806.1	42.2	206	117	2	2	207	31	234	1.7e-36	93.2	XP_002131806.1 transmembrane protein 56-B isoform X1 [Ciona intestinalis]	ciona intestinalis	ciona intestinalis;ciona;cionidae;phlebobranchia;enterogona;ascidiacea;tunicata;chordata;deuterostomia;bilateria;eumetazoa;metazoa;opisthokonta;eukaryota;cellular organisms;root	No	Yes	51511.ENSCSAVP00000015806	2.4e-37	161	TMEM56	Animals	meNOG[21]	09V8B@biNOG,0DGGY@chorNOG,0V67W@meNOG,0XPW0@NOG,12RG1@opiNOG,KOG4561@euNOG	Transmembrane protein 56	NA	GO:0031224-intrinsic component of membrane(L=3),	NA	PFAM (TRAM_LAG1_CLN8), SMART (TRANS, TLC)
ID=g45335	XP_006825815.1	63.5	63	23	0	1	63	26	88	7.2e-13	67	XP_006825815.1 PREDICTED: mitochondrial sodium/hydrogen exchanger 9B2-like [Saccoglossus kowalevskii]	saccoglossus kowalevskii	saccoglossus kowalevskii;saccoglossus;harrimaniidae;enteropneusta;hemichordata;deuterostomia;bilateria;eumetazoa;metazoa;opisthokonta;eukaryota;cellular organisms;root	No	No	51511.ENSCSAVP00000012872	2.3e-13	80.1	SLC9B2	Animals	meNOG[21]	09VYZ@biNOG,0DH7T@chorNOG,0V6XC@meNOG,12S41@opiNOG,COG0025@NOG,KOG3826@euNOG	Solute carrier family 9, subfamily B (NHA2, cation proton antiporter 2), member 2	GO:0003014-renal system process(L=3),GO:0006810-transport(L=3),GO:0008104-protein localization(L=3),GO:0009653-anatomical structure morphogenesis(L=3),GO:0009888-tissue development(L=3),GO:0032940-secretion by cell(L=3),GO:0042303-molting cycle(L=3),GO:0044765-single-organism transport(L=3),GO:0051649-establishment of localization in cell(L=3),GO:0055114-oxidation-reduction process(L=3),GO:007180…	GO:0005622-intracellular(L=3),GO:0031090-organelle membrane(L=3),GO:0031224-intrinsic component of membrane(L=3),GO:0031967-organelle envelope(L=3),GO:0031975-envelope(L=3),GO:0042995-cell projection(L=3),GO:0043229-intracellular organelle(L=3),GO:0044424-intracellular part(L=3),GO:0044446-intracellular organelle part(L=3),	GO:0022804-active transmembrane transporter activity(L=3),GO:0022891-substrate-specific transmembrane transporter activity(L=3),	PFAM (Na_H_Exchanger), SMART (TRANS)
ID=g327	XP_002127095.1	52.7	353	146	6	2	338	149	496	2.5e-94	84.5	XP_002127095.1 DNA primase large subunit [Ciona intestinalis]	ciona intestinalis	ciona intestinalis;ciona;cionidae;phlebobranchia;enterogona;ascidiacea;tunicata;chordata;deuterostomia;bilateria;eumetazoa;metazoa;opisthokonta;eukaryota;cellular organisms;root	No	Yes	51511.ENSCSAVP00000011707	2.2e-94	351.3	PRIM2	Animals	meNOG[21]	09UYA@biNOG,0DJFD@chorNOG,0V8ZW@meNOG,12QWA@opiNOG,COG2219@NOG,KOG2267@euNOG	DNA primase large	GO:0006139-nucleobase-containing compound metabolic process(L=3),GO:0006725-cellular aromatic compound metabolic process(L=3),GO:0006810-transport(L=3),GO:0006996-organelle organization(L=3),GO:0007049-cell cycle(L=3),GO:0007275-multicellular organism development(L=3),GO:0007548-sex differentiation(L=3),GO:0034641-cellular nitrogen compound metabolic process(L=3),GO:0043170-macromolecule metaboli…	GO:0005622-intracellular(L=3),GO:0043229-intracellular organelle(L=3),GO:0043232-intracellular non-membrane-bounded organelle(L=3),GO:0044424-intracellular part(L=3),GO:0044446-intracellular organelle part(L=3),GO:0070013-intracellular organelle lumen(L=3),	GO:0003676-nucleic acid binding(L=3),GO:0016772-transferase activity, transferring phosphorus-containing groups(L=3),GO:0043169-cation binding(L=3),GO:0051536-iron-sulfur cluster binding(L=3),	PFAM (DNA_primase_lrg)
ID=g35956	XP_013060563.1	68.8	80	20	3	67	143	24	101	8.2e-19	51.3	XP_013060563.1 PREDICTED: protein dpy-30 homolog [Biomphalaria glabrata]	biomphalaria glabrata	biomphalaria glabrata;biomphalaria;planorbidae;lymnaeoidea;hygrophila;panpulmonata;euthyneura;heterobranchia;gastropoda;mollusca;lophotrochozoa;protostomia;bilateria;eumetazoa;metazoa;opisthokonta;eukaryota;cellular organisms;root	No	No	7739.JGI202446	9.8e-19	98.6	DPY30	Animals	meNOG[21]	0A8SK@biNOG,0DV7R@chorNOG,0VJP0@meNOG,123UZ@NOG,13WJW@opiNOG,KOG4109@euNOG	dpy-30 homolog (C. elegans)	GO:0006139-nucleobase-containing compound metabolic process(L=3),GO:0006725-cellular aromatic compound metabolic process(L=3),GO:0006810-transport(L=3),GO:0006928-movement of cell or subcellular component(L=3),GO:0006996-organelle organization(L=3),GO:0007267-cell-cell signaling(L=3),GO:0019222-regulation of metabolic process(L=3),GO:0019538-protein metabolic process(L=3),GO:0034641-cellular nitr…	GO:0005622-intracellular(L=3),GO:0043229-intracellular organelle(L=3),GO:0044424-intracellular part(L=3),GO:0044446-intracellular organelle part(L=3),GO:0070013-intracellular organelle lumen(L=3),	NA	PFAM (Dpy-30)
ID=g13651	XP_026689870.1	49.7	346	161	4	45	379	95	438	1.1e-88	88.2	XP_026689870.1 G2/mitotic-specific cyclin-B2-like [Ciona intestinalis]	ciona intestinalis	ciona intestinalis;ciona;cionidae;phlebobranchia;enterogona;ascidiacea;tunicata;chordata;deuterostomia;bilateria;eumetazoa;metazoa;opisthokonta;eukaryota;cellular organisms;root	No	Yes	7719.ENSCINP00000030155	2.4e-90	337.8	CCNB2	Animals	meNOG[21]	09UJ7@biNOG,0DFUX@chorNOG,0V5IF@meNOG,13F0M@opiNOG,COG5024@NOG,KOG0653@euNOG	Cyclin B2	GO:0000279-M phase(L=3),GO:0001666-response to hypoxia(L=3),GO:0002260-lymphocyte homeostasis(L=3),GO:0006793-phosphorus metabolic process(L=3),GO:0006928-movement of cell or subcellular component(L=3),GO:0006996-organelle organization(L=3),GO:0007017-microtubule-based process(L=3),GO:0007049-cell cycle(L=3),GO:0007059-chromosome segregation(L=3),GO:0007275-multicellular organism development(L=3)…	GO:0005622-intracellular(L=3),GO:0043229-intracellular organelle(L=3),GO:0043232-intracellular non-membrane-bounded organelle(L=3),GO:0044424-intracellular part(L=3),GO:0044446-intracellular organelle part(L=3),GO:0070013-intracellular organelle lumen(L=3),	GO:0016772-transferase activity, transferring phosphorus-containing groups(L=3),GO:0016788-hydrolase activity, acting on ester bonds(L=3),GO:0019207-kinase regulator activity(L=3),GO:0019899-enzyme binding(L=3),	PFAM (Cyclin_C, Cyclin_N), SMART (CYCLIN)
ID=g20347.1	XP_017948273.1	25.8	341	166	5	6	293	26	332	1.9e-29	80.2	XP_017948273.1 PREDICTED: E3 ubiquitin-protein ligase makorin-1 isoform X4 [Xenopus tropicalis]	xenopus tropicalis	xenopus tropicalis;silurana;xenopus;xenopodinae;pipidae;pipoidea;anura;batrachia;amphibia;tetrapoda;dipnotetrapodomorpha;sarcopterygii;euteleostomi;teleostomi;gnathostomata;vertebrata;craniata;chordata;deuterostomia;bilateria;eumetazoa;metazoa;opisthokonta;eukaryota;cellular organisms;root	No	No	7719.ENSCINP00000014748	3.7e-32	144.4	MKRN1	Animals	meNOG[21]	0A0QQ@biNOG,0DMBF@chorNOG,0VAJZ@meNOG,0XRM0@NOG,12S9U@opiNOG,KOG1039@euNOG	makorin, ring finger protein	GO:0006082-organic acid metabolic process(L=3),GO:0006139-nucleobase-containing compound metabolic process(L=3),GO:0006520-cellular amino acid metabolic process(L=3),GO:0006575-cellular modified amino acid metabolic process(L=3),GO:0006725-cellular aromatic compound metabolic process(L=3),GO:0006790-sulfur compound metabolic process(L=3),GO:0007165-signal transduction(L=3),GO:0007275-multicellula…	GO:0005622-intracellular(L=3),GO:0044424-intracellular part(L=3),	GO:0003676-nucleic acid binding(L=3),GO:0003682-chromatin binding(L=3),GO:0016788-hydrolase activity, acting on ester bonds(L=3),GO:0043169-cation binding(L=3),	PFAM (zf-CCCH, zf-C3HC4), SMART (ZnF_C3H1, RING)
ID=g25752	XP_002128139.1	48.6	282	145	0	21	302	99	380	1.1e-73	88.4	XP_002128139.1 prostaglandin E synthase 2 isoform X2 [Ciona intestinalis]	ciona intestinalis	ciona intestinalis;ciona;cionidae;phlebobranchia;enterogona;ascidiacea;tunicata;chordata;deuterostomia;bilateria;eumetazoa;metazoa;opisthokonta;eukaryota;cellular organisms;root	No	Yes	51511.ENSCSAVP00000009873	3.5e-82	310.5	PTGES2	Animals	meNOG[21]	0A1YB@biNOG,0DR61@chorNOG,0V6BG@meNOG,0XS2X@NOG,12PRS@opiNOG,KOG3029@euNOG	Prostaglandin E synthase 2	GO:0006082-organic acid metabolic process(L=3),GO:0006629-lipid metabolic process(L=3),GO:0006810-transport(L=3),GO:0019222-regulation of metabolic process(L=3),GO:0019725-cellular homeostasis(L=3),GO:0042592-homeostatic process(L=3),GO:0044249-cellular biosynthetic process(L=3),GO:0044255-cellular lipid metabolic process(L=3),GO:0044281-small molecule metabolic process(L=3),GO:0044711-single-org…	GO:0005622-intracellular(L=3),GO:0012505-endomembrane system(L=3),GO:0031090-organelle membrane(L=3),GO:0031224-intrinsic component of membrane(L=3),GO:0043229-intracellular organelle(L=3),GO:0044424-intracellular part(L=3),GO:0044446-intracellular organelle part(L=3),	GO:0003676-nucleic acid binding(L=3),GO:0016667-oxidoreductase activity, acting on a sulfur group of donors(L=3),GO:0016860-intramolecular oxidoreductase activity(L=3),	PFAM (Glutaredoxin, GST_C), SMART (TRANS)
ID=g1964	XP_002129373.1	69.9	83	22	1	31	113	39	118	2.4e-21	69.7	XP_002129373.1 cAMP-regulated phosphoprotein 19 [Ciona intestinalis]	ciona intestinalis	ciona intestinalis;ciona;cionidae;phlebobranchia;enterogona;ascidiacea;tunicata;chordata;deuterostomia;bilateria;eumetazoa;metazoa;opisthokonta;eukaryota;cellular organisms;root	No	Yes	7719.ENSCINP00000010137	5.8e-22	109	ARPP19	Animals	meNOG[21]	0A8AQ@biNOG,0DUWI@chorNOG,0VJ6C@meNOG,12586@NOG,13R0S@opiNOG,KOG4076@euNOG	cAMP-regulated phosphoprotein, 19kDa	GO:0006996-organelle organization(L=3),GO:0007049-cell cycle(L=3),GO:0019222-regulation of metabolic process(L=3),GO:0032879-regulation of localization(L=3),GO:0044092-negative regulation of molecular function(L=3),GO:0048518-positive regulation of biological process(L=3),GO:0050790-regulation of catalytic activity(L=3),GO:0050794-regulation of cellular process(L=3),GO:0051301-cell division(L=3),	GO:0005622-intracellular(L=3),GO:0044424-intracellular part(L=3),	GO:0004857-enzyme inhibitor activity(L=3),GO:0005102-receptor binding(L=3),GO:0019208-phosphatase regulator activity(L=3),GO:0019899-enzyme binding(L=3),	PFAM (Endosulfine)
ID=g43814	NA	NA	NA	NA	NA	NA	NA	NA	NA	NA	NA	NA	NA	NA	NA	NA	51511.ENSCSAVP00000001892	6.5e-26	123.6	DNAH11	Animals	meNOG[21]	09WPZ@biNOG,0DIII@chorNOG,0V7NF@meNOG,12Q50@opiNOG,COG5245@NOG,KOG3595@euNOG	Dynein, axonemal heavy chain	GO:0005975-carbohydrate metabolic process(L=3),GO:0006139-nucleobase-containing compound metabolic process(L=3),GO:0006725-cellular aromatic compound metabolic process(L=3),GO:0006793-phosphorus metabolic process(L=3),GO:0006928-movement of cell or subcellular component(L=3),GO:0006996-organelle organization(L=3),GO:0007017-microtubule-based process(L=3),GO:0007275-multicellular organism developm…	GO:0005622-intracellular(L=3),GO:0032838-cell projection cytoplasm(L=3),GO:0042995-cell projection(L=3),GO:0043229-intracellular organelle(L=3),GO:0043232-intracellular non-membrane-bounded organelle(L=3),GO:0044424-intracellular part(L=3),GO:0044441-ciliary part(L=3),GO:0044446-intracellular organelle part(L=3),GO:0044463-cell projection part(L=3),	GO:0000166-nucleotide binding(L=3),GO:0001882-nucleoside binding(L=3),GO:0003676-nucleic acid binding(L=3),GO:0016757-transferase activity, transferring glycosyl groups(L=3),GO:0016817-hydrolase activity, acting on acid anhydrides(L=3),GO:0032553-ribonucleotide binding(L=3),GO:0043168-anion binding(L=3),GO:1901265-nucleoside phosphate binding(L=3),	PFAM (Dynein_heavy, AAA_5, DHC_N2, DHC_N1), SMART (COIL, AAA)
ID=g30719	sp|Q3KQ80|STPG1_XENLA	41.6	322	177	6	29	347	39	352	5e-60	91.7	sp|Q3KQ80|STPG1_XENLA O(6)-methylguanine-induced apoptosis 2 OS=Xenopus laevis OX=8355 GN=stpg1 PE=2 SV=1	xenopus laevis	xenopus laevis;xenopus;xenopus;xenopodinae;pipidae;pipoidea;anura;batrachia;amphibia;tetrapoda;dipnotetrapodomorpha;sarcopterygii;euteleostomi;teleostomi;gnathostomata;vertebrata;craniata;chordata;deuterostomia;bilateria;eumetazoa;metazoa;opisthokonta;eukaryota;cellular organisms;root	No	Yes	7668.SPU_020719tr	1.3e-66	258.8	STPG1	Animals	meNOG[21]	09U2V@biNOG,0IK80@euNOG,0V51V@meNOG,11MU0@NOG,12N4Z@opiNOG	sperm-tail PG-rich repeat containing 1	GO:0008219-cell death(L=3),	GO:0005622-intracellular(L=3),GO:0043229-intracellular organelle(L=3),GO:0044424-intracellular part(L=3),	NA	NA
ID=g31494.1	XP_021448564.1	35.2	199	128	1	24	222	95	292	1.1e-28	79	XP_021448564.1 exocyst complex component 3-like [Oncorhynchus mykiss]	oncorhynchus mykiss	oncorhynchus mykiss;oncorhynchus;salmoninae;salmonidae;salmoniformes;protacanthopterygii;euteleosteomorpha;clupeocephala;osteoglossocephalai;teleostei;neopterygii;actinopteri;actinopterygii;euteleostomi;teleostomi;gnathostomata;vertebrata;craniata;chordata;deuterostomia;bilateria;eumetazoa;metazoa;opisthokonta;eukaryota;cellular organisms;root	No	Yes	51511.ENSCSAVP00000012566	2e-48	198	EXOC3	Animals	meNOG[21]	09WQ8@biNOG,0DRF9@chorNOG,0V7NS@meNOG,12PFR@opiNOG,COG5173@NOG,KOG2286@euNOG	Exocyst complex component	GO:0001505-regulation of neurotransmitter levels(L=3),GO:0006139-nucleobase-containing compound metabolic process(L=3),GO:0006313-transposition, DNA-mediated(L=3),GO:0006725-cellular aromatic compound metabolic process(L=3),GO:0006810-transport(L=3),GO:0006928-movement of cell or subcellular component(L=3),GO:0006996-organelle organization(L=3),GO:0007267-cell-cell signaling(L=3),GO:0007275-multi…	GO:0005622-intracellular(L=3),GO:0005912-adherens junction(L=3),GO:0005913-cell-cell adherens junction(L=3),GO:0012505-endomembrane system(L=3),GO:0031090-organelle membrane(L=3),GO:0031982-vesicle(L=3),GO:0042995-cell projection(L=3),GO:0043229-intracellular organelle(L=3),GO:0043296-apical junction complex(L=3),GO:0044424-intracellular part(L=3),GO:0044446-intracellular organelle part(L=3),GO:0…	GO:0003676-nucleic acid binding(L=3),	PFAM (Sec6), SMART (COIL)
ID=g37189	XP_025857696.1	56.2	201	76	3	8	203	4	197	9.6e-62	81.7	XP_025857696.1 DNA primase small subunit isoform X2 [Vulpes vulpes]	vulpes vulpes	vulpes vulpes;vulpes;canidae;caniformia;carnivora;laurasiatheria;boreoeutheria;eutheria;theria;mammalia;amniota;tetrapoda;dipnotetrapodomorpha;sarcopterygii;euteleostomi;teleostomi;gnathostomata;vertebrata;craniata;chordata;deuterostomia;bilateria;eumetazoa;metazoa;opisthokonta;eukaryota;cellular organisms;root	No	Yes	51511.ENSCSAVP00000010553	3.6e-71	273.5	PRIM1	Animals	meNOG[21]	0A19X@biNOG,0DNXJ@chorNOG,0VBY5@meNOG,12TBT@opiNOG,COG1467@NOG,KOG2851@euNOG	DNA primase	GO:0006139-nucleobase-containing compound metabolic process(L=3),GO:0006725-cellular aromatic compound metabolic process(L=3),GO:0006810-transport(L=3),GO:0006996-organelle organization(L=3),GO:0007049-cell cycle(L=3),GO:0007165-signal transduction(L=3),GO:0007275-multicellular organism development(L=3),GO:0007548-sex differentiation(L=3),GO:0009653-anatomical structure morphogenesis(L=3),GO:0009…	GO:0005622-intracellular(L=3),GO:0043229-intracellular organelle(L=3),GO:0043232-intracellular non-membrane-bounded organelle(L=3),GO:0044424-intracellular part(L=3),GO:0044446-intracellular organelle part(L=3),GO:0070013-intracellular organelle lumen(L=3),	GO:0016772-transferase activity, transferring phosphorus-containing groups(L=3),GO:0043169-cation binding(L=3),	PFAM (DNA_primase_S)
ID=g40167	XP_026692304.1	73	544	105	3	18	520	74	616	4.3e-88	76.3	XP_026692304.1 protein phosphatase 1 regulatory subunit 37 [Ciona intestinalis]	ciona intestinalis	ciona intestinalis;ciona;cionidae;phlebobranchia;enterogona;ascidiacea;tunicata;chordata;deuterostomia;bilateria;eumetazoa;metazoa;opisthokonta;eukaryota;cellular organisms;root	No	Yes	8049.ENSGMOP00000005680	1.3e-51	209.9	PPP1R37	Fishes	fiNOG[1]	0A0FA@biNOG,0DN24@chorNOG,0MZ10@fiNOG,0VBBJ@meNOG,0XSTR@NOG,12STQ@opiNOG,1CUHW@veNOG,KOG1908@euNOG	Protein phosphatase 1 regulatory subunit 37	GO:0019222-regulation of metabolic process(L=3),GO:0044092-negative regulation of molecular function(L=3),GO:0050790-regulation of catalytic activity(L=3),GO:0050794-regulation of cellular process(L=3),	NA	GO:0004857-enzyme inhibitor activity(L=3),GO:0019208-phosphatase regulator activity(L=3),GO:0019899-enzyme binding(L=3),	SMART (LRR, COIL)
ID=g7102	XP_018670963.1	79.7	133	27	0	1	133	50	182	2.9e-55	97.8	XP_018670963.1 ADP-ribosylation factor-like protein 3 [Ciona intestinalis]	ciona intestinalis	ciona intestinalis;ciona;cionidae;phlebobranchia;enterogona;ascidiacea;tunicata;chordata;deuterostomia;bilateria;eumetazoa;metazoa;opisthokonta;eukaryota;cellular organisms;root	No	Yes	51511.ENSCSAVP00000014129	3.4e-58	229.6	ARL3	Animals	meNOG[21]	09T7Z@biNOG,0DMRS@chorNOG,0VB1X@meNOG,0Y825@NOG,12TP7@opiNOG,KOG0074@euNOG	ADP-ribosylation factor-like	GO:0006139-nucleobase-containing compound metabolic process(L=3),GO:0006725-cellular aromatic compound metabolic process(L=3),GO:0006793-phosphorus metabolic process(L=3),GO:0006810-transport(L=3),GO:0006928-movement of cell or subcellular component(L=3),GO:0006996-organelle organization(L=3),GO:0007017-microtubule-based process(L=3),GO:0007049-cell cycle(L=3),GO:0007165-signal transduction(L=3),…	GO:0005622-intracellular(L=3),GO:0005886-plasma membrane(L=3),GO:0012505-endomembrane system(L=3),GO:0030496-midbody(L=3),GO:0031090-organelle membrane(L=3),GO:0042995-cell projection(L=3),GO:0043229-intracellular organelle(L=3),GO:0043232-intracellular non-membrane-bounded organelle(L=3),GO:0044424-intracellular part(L=3),GO:0044446-intracellular organelle part(L=3),GO:0071944-cell periphery(L=3…	GO:0000166-nucleotide binding(L=3),GO:0001882-nucleoside binding(L=3),GO:0008092-cytoskeletal protein binding(L=3),GO:0016817-hydrolase activity, acting on acid anhydrides(L=3),GO:0032553-ribonucleotide binding(L=3),GO:0043168-anion binding(L=3),GO:0043169-cation binding(L=3),GO:1901265-nucleoside phosphate binding(L=3),	PFAM (Arf, G-alpha, SRPRB, Gtr1_RagA, Miro, Ras, GTP_EFTU, AAA), SMART (ARF, small_GTPase)
ID=g25264	XP_002124894.1	46.3	149	80	0	1	149	88	236	9.1e-37	95.5	XP_002124894.1 uncharacterized protein LOC100180007 [Ciona intestinalis]	ciona intestinalis	ciona intestinalis;ciona;cionidae;phlebobranchia;enterogona;ascidiacea;tunicata;chordata;deuterostomia;bilateria;eumetazoa;metazoa;opisthokonta;eukaryota;cellular organisms;root	No	No	51511.ENSCSAVP00000002448	7.1e-36	155.6	C11ORF42	Animals	meNOG[21]	09YP4@biNOG,0DK3I@chorNOG,0IISI@euNOG,0V9KU@meNOG,0Y0UA@NOG,13JK5@opiNOG	chromosome 11 open reading frame 42	NA	NA	NA	NA
ID=g5703	XP_002131040.1	72.1	201	31	1	1	176	1	201	1.4e-73	99.4	XP_002131040.1 ADP-ribosylation factor-related protein 1-like [Ciona intestinalis]	ciona intestinalis	ciona intestinalis;ciona;cionidae;phlebobranchia;enterogona;ascidiacea;tunicata;chordata;deuterostomia;bilateria;eumetazoa;metazoa;opisthokonta;eukaryota;cellular organisms;root	No	Yes	7719.ENSCINP00000033624	3.3e-74	283.1	ARFRP1	Animals	meNOG[21]	0A0QT@biNOG,0DNBI@chorNOG,0V92I@meNOG,0ZMDV@NOG,12S7Y@opiNOG,KOG0076@euNOG	ADP-ribosylation factor related protein 1	GO:0006139-nucleobase-containing compound metabolic process(L=3),GO:0006725-cellular aromatic compound metabolic process(L=3),GO:0006793-phosphorus metabolic process(L=3),GO:0006810-transport(L=3),GO:0007165-signal transduction(L=3),GO:0007275-multicellular organism development(L=3),GO:0008104-protein localization(L=3),GO:0009653-anatomical structure morphogenesis(L=3),GO:0019637-organophosphate …	GO:0005622-intracellular(L=3),GO:0043229-intracellular organelle(L=3),GO:0044424-intracellular part(L=3),	GO:0000166-nucleotide binding(L=3),GO:0001882-nucleoside binding(L=3),GO:0016817-hydrolase activity, acting on acid anhydrides(L=3),GO:0032553-ribonucleotide binding(L=3),GO:0043168-anion binding(L=3),GO:1901265-nucleoside phosphate binding(L=3),	PFAM (Arf, Miro, Ras, Gtr1_RagA, G-alpha, SRPRB, GTP_EFTU), SMART (ARF, small_GTPase, TRANS)
ID=g32556	XP_025961395.1	44.3	192	81	4	1	169	117	305	3.4e-33	50.6	XP_025961395.1 serine racemase [Dromaius novaehollandiae]	dromaius novaehollandiae	dromaius novaehollandiae;dromaius;dromaiidae;casuariiformes;palaeognathae;aves;coelurosauria;theropoda;saurischia;dinosauria;archosauria;archelosauria;sauria;sauropsida;amniota;tetrapoda;dipnotetrapodomorpha;sarcopterygii;euteleostomi;teleostomi;gnathostomata;vertebrata;craniata;chordata;deuterostomia;bilateria;eumetazoa;metazoa;opisthokonta;eukaryota;cellular organisms;root	No	Yes	7719.ENSCINP00000000216	1.6e-40	172.2	SRR	Animals	meNOG[21]	09T8C@biNOG,0DEJI@chorNOG,0V869@meNOG,12QW9@opiNOG,COG1171@NOG,KOG1250@euNOG	serine racemase	GO:0006082-organic acid metabolic process(L=3),GO:0006520-cellular amino acid metabolic process(L=3),GO:0007275-multicellular organism development(L=3),GO:0007568-aging(L=3),GO:0010033-response to organic substance(L=3),GO:0010243-response to organonitrogen compound(L=3),GO:0022607-cellular component assembly(L=3),GO:0042493-response to drug(L=3),GO:0043933-macromolecular complex subunit organiza…	GO:0005622-intracellular(L=3),GO:0005886-plasma membrane(L=3),GO:0044297-cell body(L=3),GO:0044424-intracellular part(L=3),GO:0045177-apical part of cell(L=3),GO:0071944-cell periphery(L=3),GO:0097458-neuron part(L=3),	GO:0000166-nucleotide binding(L=3),GO:0001882-nucleoside binding(L=3),GO:0016840-carbon-nitrogen lyase activity(L=3),GO:0016854-racemase and epimerase activity(L=3),GO:0030170-pyridoxal phosphate binding(L=3),GO:0032553-ribonucleotide binding(L=3),GO:0042802-identical protein binding(L=3),GO:0043168-anion binding(L=3),GO:0043169-cation binding(L=3),GO:0046983-protein dimerization activity(L=3),GO…	PFAM (PALP, ACT)
ID=g204	XP_007245847.2	39.7	156	78	4	38	182	60	210	3.3e-11	63	XP_007245847.2 diencephalon/mesencephalon homeobox protein 1-B-like [Astyanax mexicanus]	astyanax mexicanus	astyanax mexicanus;astyanax;astyanax clade;characidae incertae sedis;characidae;characoidei;characiformes;characiphysae;otophysi;ostariophysi;otomorpha;clupeocephala;osteoglossocephalai;teleostei;neopterygii;actinopteri;actinopterygii;euteleostomi;teleostomi;gnathostomata;vertebrata;craniata;chordata;deuterostomia;bilateria;eumetazoa;metazoa;opisthokonta;eukaryota;cellular organisms;root	No	Yes	7668.SPU_011297tr	2.1e-12	78.2	DMBX1	Animals	meNOG[21]	09W1A@biNOG,0V6ZM@meNOG,0YIJ3@NOG,12PMW@opiNOG,KOG0490@euNOG	diencephalon mesencephalon homeobox 1	GO:0006139-nucleobase-containing compound metabolic process(L=3),GO:0006725-cellular aromatic compound metabolic process(L=3),GO:0007275-multicellular organism development(L=3),GO:0008343-adult feeding behavior(L=3),GO:0008344-adult locomotory behavior(L=3),GO:0019222-regulation of metabolic process(L=3),GO:0030534-adult behavior(L=3),GO:0034641-cellular nitrogen compound metabolic process(L=3),G…	GO:0005622-intracellular(L=3),GO:0043229-intracellular organelle(L=3),GO:0044424-intracellular part(L=3),GO:0044446-intracellular organelle part(L=3),GO:0070013-intracellular organelle lumen(L=3),	GO:0003676-nucleic acid binding(L=3),	PFAM (Homeobox, OAR), SMART (HOX)
ID=g25650	XP_002122488.1	89.1	422	46	0	1	422	1	422	1.1e-222	99.8	XP_002122488.1 AP-1 complex subunit mu-1 [Ciona intestinalis]	ciona intestinalis	ciona intestinalis;ciona;cionidae;phlebobranchia;enterogona;ascidiacea;tunicata;chordata;deuterostomia;bilateria;eumetazoa;metazoa;opisthokonta;eukaryota;cellular organisms;root	No	Yes	7719.ENSCINP00000013900	2.7e-223	779.6	AP1M1	Animals	meNOG[21]	09TNH@biNOG,0DEYX@chorNOG,0V4MK@meNOG,0XPFS@NOG,12NAD@opiNOG,KOG0937@euNOG	Adaptor-related protein complex 1 mu	GO:0001505-regulation of neurotransmitter levels(L=3),GO:0002504-antigen processing and presentation of peptide or polysaccharide antigen via MHC class II(L=3),GO:0002682-regulation of immune system process(L=3),GO:0006810-transport(L=3),GO:0006996-organelle organization(L=3),GO:0007049-cell cycle(L=3),GO:0007267-cell-cell signaling(L=3),GO:0007275-multicellular organism development(L=3),GO:00081…	GO:0005622-intracellular(L=3),GO:0008021-synaptic vesicle(L=3),GO:0012505-endomembrane system(L=3),GO:0031090-organelle membrane(L=3),GO:0031224-intrinsic component of membrane(L=3),GO:0031982-vesicle(L=3),GO:0043229-intracellular organelle(L=3),GO:0044424-intracellular part(L=3),GO:0044446-intracellular organelle part(L=3),GO:0070013-intracellular organelle lumen(L=3),	GO:0008565-protein transporter activity(L=3),GO:0043169-cation binding(L=3),	PFAM (Adap_comp_sub, Clat_adaptor_s)
ID=g2522	NA	NA	NA	NA	NA	NA	NA	NA	NA	NA	NA	NA	NA	NA	NA	NA	51511.ENSCSAVP00000003731	7.8e-08	62	BHMT	Animals	meNOG[21]	09XJ4@biNOG,0DIWK@chorNOG,0V8H7@meNOG,13HAS@opiNOG,COG0646@NOG,KOG1579@euNOG	betaine-homocysteine S-methyltransferase	GO:0006082-organic acid metabolic process(L=3),GO:0006520-cellular amino acid metabolic process(L=3),GO:0006790-sulfur compound metabolic process(L=3),GO:0019222-regulation of metabolic process(L=3),GO:0019538-protein metabolic process(L=3),GO:0034641-cellular nitrogen compound metabolic process(L=3),GO:0043170-macromolecule metabolic process(L=3),GO:0043414-macromolecule methylation(L=3),GO:0044…	GO:0005622-intracellular(L=3),GO:0044424-intracellular part(L=3),	GO:0016741-transferase activity, transferring one-carbon groups(L=3),GO:0032403-protein complex binding(L=3),GO:0043169-cation binding(L=3),	PFAM (S-methyl_trans)
ID=g2460	sp|P97857|ATS1_MOUSE	30.2	615	348	17	1	565	35	618	3.5e-74	96.9	sp|P97857|ATS1_MOUSE A disintegrin and metalloproteinase with thrombospondin motifs 1 OS=Mus musculus OX=10090 GN=Adamts1 PE=1 SV=4	mus musculus	mus musculus;mus;mus;murinae;muridae;muroidea;myomorpha;rodentia;glires;euarchontoglires;boreoeutheria;eutheria;theria;mammalia;amniota;tetrapoda;dipnotetrapodomorpha;sarcopterygii;euteleostomi;teleostomi;gnathostomata;vertebrata;craniata;chordata;deuterostomia;bilateria;eumetazoa;metazoa;opisthokonta;eukaryota;cellular organisms;root	No	Yes	51511.ENSCSAVP00000019260	4e-100	370.9	ADAMTS9	Animals	meNOG[21]	09U5N@biNOG,0DHEM@chorNOG,0V69U@meNOG,0XPKZ@NOG,12PII@opiNOG,KOG3538@euNOG	ADAM metallopeptidase with thrombospondin type 1, motif	GO:0005975-carbohydrate metabolic process(L=3),GO:0006810-transport(L=3),GO:0006928-movement of cell or subcellular component(L=3),GO:0007165-signal transduction(L=3),GO:0007275-multicellular organism development(L=3),GO:0007276-gamete generation(L=3),GO:0007548-sex differentiation(L=3),GO:0009653-anatomical structure morphogenesis(L=3),GO:0009888-tissue development(L=3),GO:0019538-protein metabo…	GO:0005578-proteinaceous extracellular matrix(L=3),GO:0005615-extracellular space(L=3),GO:0005622-intracellular(L=3),GO:0031224-intrinsic component of membrane(L=3),GO:0031982-vesicle(L=3),GO:0043229-intracellular organelle(L=3),GO:0044420-extracellular matrix component(L=3),GO:0044424-intracellular part(L=3),	GO:0005539-glycosaminoglycan binding(L=3),GO:0008201-heparin binding(L=3),GO:0008233-peptidase activity(L=3),GO:0016757-transferase activity, transferring glycosyl groups(L=3),GO:0043168-anion binding(L=3),GO:0043169-cation binding(L=3),	PFAM (TSP_1, ADAM_spacer1, Reprolysin, Pep_M12B_propep, PLAC, GON), SMART (TSP1, SIGNAL, TRANS, ACR)
ID=g31888	XP_023803413.1	50.6	417	191	8	5	416	155	561	6.6e-106	97.6	XP_023803413.1 receptor tyrosine-protein kinase erbB-2-like, partial [Cyanistes caeruleus]	cyanistes caeruleus	cyanistes caeruleus;cyanistes;paridae;passeriformes;neognathae;aves;coelurosauria;theropoda;saurischia;dinosauria;archosauria;archelosauria;sauria;sauropsida;amniota;tetrapoda;dipnotetrapodomorpha;sarcopterygii;euteleostomi;teleostomi;gnathostomata;vertebrata;craniata;chordata;deuterostomia;bilateria;eumetazoa;metazoa;opisthokonta;eukaryota;cellular organisms;root	No	Yes	7719.ENSCINP00000002343	6.4e-140	502.7	ERBB2	Animals	meNOG[21]	09VY3@biNOG,0DH6Q@chorNOG,0V6WJ@meNOG,0XNSR@NOG,12QPC@opiNOG,KOG1025@euNOG	erythroblastic leukemia viral oncogene homolog	GO:0001503-ossification(L=3),GO:0001775-cell activation(L=3),GO:0001964-startle response(L=3),GO:0002682-regulation of immune system process(L=3),GO:0003013-circulatory system process(L=3),GO:0005975-carbohydrate metabolic process(L=3),GO:0006139-nucleobase-containing compound metabolic process(L=3),GO:0006629-lipid metabolic process(L=3),GO:0006725-cellular aromatic compound metabolic process(L=…	GO:0005615-extracellular space(L=3),GO:0005622-intracellular(L=3),GO:0005789-endoplasmic reticulum membrane(L=3),GO:0005886-plasma membrane(L=3),GO:0009986-cell surface(L=3),GO:0012505-endomembrane system(L=3),GO:0016323-basolateral plasma membrane(L=3),GO:0016324-apical plasma membrane(L=3),GO:0031090-organelle membrane(L=3),GO:0031224-intrinsic component of membrane(L=3),GO:0031226-intrinsic co…	GO:0000166-nucleotide binding(L=3),GO:0001882-nucleoside binding(L=3),GO:0003676-nucleic acid binding(L=3),GO:0004702-signal transducer, downstream of receptor, with serine/threonine kinase activity(L=3),GO:0004716-signal transducer, downstream of receptor, with protein tyrosine kinase activity(L=3),GO:0004888-transmembrane signaling receptor activity(L=3),GO:0005102-receptor binding(L=3),GO:0008…	PFAM (Recep_L_domain, Pkinase_Tyr, Pkinase, Furin-like), SMART (FU, TRANS, TyrKc, SIGNAL, STYKc)
ID=g58	XP_002125802.1	70.9	251	71	1	6	256	14	262	8.1e-107	97.7	XP_002125802.1 F-box/SPRY domain-containing protein 1 [Ciona intestinalis]	ciona intestinalis	ciona intestinalis;ciona;cionidae;phlebobranchia;enterogona;ascidiacea;tunicata;chordata;deuterostomia;bilateria;eumetazoa;metazoa;opisthokonta;eukaryota;cellular organisms;root	No	Yes	7719.ENSCINP00000014028	1.9e-107	394	FBXO45	Animals	meNOG[21]	09XID@biNOG,0DIVT@chorNOG,0V62M@meNOG,0XQC1@NOG,12XAR@opiNOG,KOG3953@euNOG	F-box protein 45	GO:0007267-cell-cell signaling(L=3),GO:0007275-multicellular organism development(L=3),GO:0019538-protein metabolic process(L=3),GO:0033554-cellular response to stress(L=3),GO:0035637-multicellular organismal signaling(L=3),GO:0040008-regulation of growth(L=3),GO:0043170-macromolecule metabolic process(L=3),GO:0044087-regulation of cellular component biogenesis(L=3),GO:0044248-cellular catabolic …	GO:0005622-intracellular(L=3),GO:0005886-plasma membrane(L=3),GO:0042734-presynaptic membrane(L=3),GO:0042995-cell projection(L=3),GO:0043229-intracellular organelle(L=3),GO:0043232-intracellular non-membrane-bounded organelle(L=3),GO:0044424-intracellular part(L=3),GO:0044446-intracellular organelle part(L=3),GO:0044463-cell projection part(L=3),GO:0045211-postsynaptic membrane(L=3),GO:0071944-c…	NA	PFAM (SPRY, F-box), SMART (SPRY, FBOX)
ID=g43670	sp|P21300|ALD1_MOUSE	30.7	296	90	2	14	195	22	316	7.3e-32	91.9	sp|P21300|ALD1_MOUSE Aldo-keto reductase family 1 member B7 OS=Mus musculus OX=10090 GN=Akr1b7 PE=1 SV=4	mus musculus	mus musculus;mus;mus;murinae;muridae;muroidea;myomorpha;rodentia;glires;euarchontoglires;boreoeutheria;eutheria;theria;mammalia;amniota;tetrapoda;dipnotetrapodomorpha;sarcopterygii;euteleostomi;teleostomi;gnathostomata;vertebrata;craniata;chordata;deuterostomia;bilateria;eumetazoa;metazoa;opisthokonta;eukaryota;cellular organisms;root	No	Yes	10141.ENSCPOP00000009146	5.8e-35	152.9	AKR1E2	Mammals	maNOG[6]	09V48@biNOG,0DGDE@chorNOG,0UJYK@maNOG,0V63V@meNOG,12P3Z@opiNOG,18T2P@roNOG,1AWD3@spriNOG,1CR2V@veNOG,COG0656@NOG,KOG1577@euNOG	aldo-keto reductase family 1, member	GO:0055114-oxidation-reduction process(L=3),	GO:0005622-intracellular(L=3),GO:0044424-intracellular part(L=3),	GO:0016614-oxidoreductase activity, acting on CH-OH group of donors(L=3),	PFAM (Aldo_ket_red)
ID=g44123	sp|Q60710|SAMH1_MOUSE	41	517	232	15	11	463	148	655	2.3e-100	96.4	sp|Q60710|SAMH1_MOUSE Deoxynucleoside triphosphate triphosphohydrolase SAMHD1 OS=Mus musculus OX=10090 GN=Samhd1 PE=1 SV=3	mus musculus	mus musculus;mus;mus;murinae;muridae;muroidea;myomorpha;rodentia;glires;euarchontoglires;boreoeutheria;eutheria;theria;mammalia;amniota;tetrapoda;dipnotetrapodomorpha;sarcopterygii;euteleostomi;teleostomi;gnathostomata;vertebrata;craniata;chordata;deuterostomia;bilateria;eumetazoa;metazoa;opisthokonta;eukaryota;cellular organisms;root	No	Yes	7719.ENSCINP00000025817	6.1e-107	393.3	SAMHD1	Animals	meNOG[21]	09W6A@biNOG,0DHFI@chorNOG,0V74K@meNOG,12RXY@opiNOG,COG1078@NOG,KOG2681@euNOG	SAM domain and HD	GO:0002682-regulation of immune system process(L=3),GO:0006139-nucleobase-containing compound metabolic process(L=3),GO:0006725-cellular aromatic compound metabolic process(L=3),GO:0006793-phosphorus metabolic process(L=3),GO:0006952-defense response(L=3),GO:0007275-multicellular organism development(L=3),GO:0009653-anatomical structure morphogenesis(L=3),GO:0019637-organophosphate metabolic proc…	GO:0005622-intracellular(L=3),GO:0043229-intracellular organelle(L=3),GO:0044424-intracellular part(L=3),	GO:0003676-nucleic acid binding(L=3),GO:0016788-hydrolase activity, acting on ester bonds(L=3),GO:0016817-hydrolase activity, acting on acid anhydrides(L=3),GO:0043169-cation binding(L=3),	PFAM (HD, SAM_2, SAM_1), SMART (HDc, SAM)
ID=g28139	XP_022071238.1	29	200	106	4	1	166	187	384	1.2e-13	99.4	XP_022071238.1 lysophospholipid acyltransferase 5 isoform X3 [Acanthochromis polyacanthus]	acanthochromis polyacanthus	acanthochromis polyacanthus;acanthochromis;pomacentridae;ovalentaria incertae sedis;ovalentaria;percomorphaceae;euacanthomorphacea;acanthomorphata;ctenosquamata;eurypterygia;neoteleostei;euteleosteomorpha;clupeocephala;osteoglossocephalai;teleostei;neopterygii;actinopteri;actinopterygii;euteleostomi;teleostomi;gnathostomata;vertebrata;craniata;chordata;deuterostomia;bilateria;eumetazoa;metazoa;op…	No	Yes	51511.ENSCSAVP00000018906	1.2e-30	138.3	LPCAT3	Animals	meNOG[21]	09VWG@biNOG,0DH4K@chorNOG,0V6V0@meNOG,12VZK@opiNOG,COG5202@NOG,KOG2705@euNOG	Lysophosphatidylcholine acyltransferase 3	GO:0006082-organic acid metabolic process(L=3),GO:0006520-cellular amino acid metabolic process(L=3),GO:0006575-cellular modified amino acid metabolic process(L=3),GO:0006629-lipid metabolic process(L=3),GO:0006793-phosphorus metabolic process(L=3),GO:0006810-transport(L=3),GO:0006928-movement of cell or subcellular component(L=3),GO:0007275-multicellular organism development(L=3),GO:0007276-game…	GO:0005622-intracellular(L=3),GO:0005789-endoplasmic reticulum membrane(L=3),GO:0005886-plasma membrane(L=3),GO:0012505-endomembrane system(L=3),GO:0031090-organelle membrane(L=3),GO:0031224-intrinsic component of membrane(L=3),GO:0042175-nuclear outer membrane-endoplasmic reticulum membrane network(L=3),GO:0043229-intracellular organelle(L=3),GO:0044424-intracellular part(L=3),GO:0044446-intrace…	GO:0005344-oxygen transporter activity(L=3),GO:0016746-transferase activity, transferring acyl groups(L=3),GO:0043169-cation binding(L=3),GO:0046906-tetrapyrrole binding(L=3),	PFAM (MBOAT), SMART (TRANS)
ID=g39929	XP_021341175.1	49.5	473	214	7	1	457	1	464	3.2e-109	97.6	XP_021341175.1 kinesin-like protein KIF23 isoform X4 [Mizuhopecten yessoensis]	mizuhopecten yessoensis	mizuhopecten yessoensis;mizuhopecten;pectinidae;pectinoidea;pectinoida;pteriomorphia;bivalvia;mollusca;lophotrochozoa;protostomia;bilateria;eumetazoa;metazoa;opisthokonta;eukaryota;cellular organisms;root	No	Yes	7719.ENSCINP00000007280	2.5e-145	520.8	KIF23	Animals	meNOG[21]	09UC2@biNOG,0DMNB@chorNOG,0V5B6@meNOG,12S15@opiNOG,COG5059@NOG,KOG0247@euNOG	Kinesin family member 23	GO:0002504-antigen processing and presentation of peptide or polysaccharide antigen via MHC class II(L=3),GO:0006928-movement of cell or subcellular component(L=3),GO:0006996-organelle organization(L=3),GO:0007017-microtubule-based process(L=3),GO:0007049-cell cycle(L=3),GO:0007059-chromosome segregation(L=3),GO:0007165-signal transduction(L=3),GO:0007275-multicellular organism development(L=3),G…	GO:0005622-intracellular(L=3),GO:0030496-midbody(L=3),GO:0031224-intrinsic component of membrane(L=3),GO:0032153-cell division site(L=3),GO:0032155-cell division site part(L=3),GO:0043229-intracellular organelle(L=3),GO:0043232-intracellular non-membrane-bounded organelle(L=3),GO:0044424-intracellular part(L=3),GO:0044446-intracellular organelle part(L=3),GO:0045171-intercellular bridge(L=3),GO:0…	GO:0000166-nucleotide binding(L=3),GO:0001882-nucleoside binding(L=3),GO:0008092-cytoskeletal protein binding(L=3),GO:0016817-hydrolase activity, acting on acid anhydrides(L=3),GO:0019899-enzyme binding(L=3),GO:0032553-ribonucleotide binding(L=3),GO:0043168-anion binding(L=3),GO:1901265-nucleoside phosphate binding(L=3),	PFAM (Kinesin), SMART (KISc, COIL)
ID=g30268	XP_002126185.1	84.7	339	52	0	5	343	3	341	1.2e-169	94.7	XP_002126185.1 V-type proton ATPase subunit d-like [Ciona intestinalis]	ciona intestinalis	ciona intestinalis;ciona;cionidae;phlebobranchia;enterogona;ascidiacea;tunicata;chordata;deuterostomia;bilateria;eumetazoa;metazoa;opisthokonta;eukaryota;cellular organisms;root	No	Yes	7719.ENSCINP00000011734	2.9e-170	603.2	ATP6V0D1	Animals	meNOG[21]	09TNQ@biNOG,0DEZ4@chorNOG,0V4MU@meNOG,12PVN@opiNOG,COG1527@NOG,KOG2957@euNOG	ATPase, H transporting, lysosomal 38kDa, V0 subunit	GO:0006139-nucleobase-containing compound metabolic process(L=3),GO:0006725-cellular aromatic compound metabolic process(L=3),GO:0006793-phosphorus metabolic process(L=3),GO:0006810-transport(L=3),GO:0006996-organelle organization(L=3),GO:0007165-signal transduction(L=3),GO:0007275-multicellular organism development(L=3),GO:0008104-protein localization(L=3),GO:0009725-response to hormone(L=3),GO:…	GO:0005622-intracellular(L=3),GO:0005886-plasma membrane(L=3),GO:0008021-synaptic vesicle(L=3),GO:0016324-apical plasma membrane(L=3),GO:0031090-organelle membrane(L=3),GO:0031982-vesicle(L=3),GO:0042995-cell projection(L=3),GO:0043229-intracellular organelle(L=3),GO:0044424-intracellular part(L=3),GO:0044446-intracellular organelle part(L=3),GO:0044459-plasma membrane part(L=3),GO:0044463-cell p…	GO:0000166-nucleotide binding(L=3),GO:0001882-nucleoside binding(L=3),GO:0003676-nucleic acid binding(L=3),GO:0016817-hydrolase activity, acting on acid anhydrides(L=3),GO:0022804-active transmembrane transporter activity(L=3),GO:0022891-substrate-specific transmembrane transporter activity(L=3),GO:0032553-ribonucleotide binding(L=3),GO:0043168-anion binding(L=3),GO:1901265-nucleoside phosphate b…	PFAM (vATP-synt_AC39)
ID=g42883.1	XP_013877416.1	34.1	411	238	8	1	397	226	617	5.5e-56	62.1	XP_013877416.1 PREDICTED: RNA-directed DNA polymerase from mobile element jockey-like [Austrofundulus limnaeus]	austrofundulus limnaeus	austrofundulus limnaeus;austrofundulus;rivulidae;aplocheiloidei;cyprinodontiformes;atherinomorphae;ovalentaria;percomorphaceae;euacanthomorphacea;acanthomorphata;ctenosquamata;eurypterygia;neoteleostei;euteleosteomorpha;clupeocephala;osteoglossocephalai;teleostei;neopterygii;actinopteri;actinopterygii;euteleostomi;teleostomi;gnathostomata;vertebrata;craniata;chordata;deuterostomia;bilateria;eumet…	No	No	51511.ENSCSAVP00000001213	9.6e-55	220.3	DHTKD1	Animals	meNOG[21]	09UUJ@biNOG,0DQAE@chorNOG,0V5U3@meNOG,12NY2@opiNOG,COG0567@NOG,KOG0450@euNOG	Dehydrogenase	GO:0005975-carbohydrate metabolic process(L=3),GO:0006091-generation of precursor metabolites and energy(L=3),GO:0015980-energy derivation by oxidation of organic compounds(L=3),GO:0044723-single-organism carbohydrate metabolic process(L=3),GO:0055114-oxidation-reduction process(L=3),GO:1901575-organic substance catabolic process(L=3),	GO:0005622-intracellular(L=3),GO:0043229-intracellular organelle(L=3),GO:0044424-intracellular part(L=3),	GO:0016903-oxidoreductase activity, acting on the aldehyde or oxo group of donors(L=3),GO:0019842-vitamin binding(L=3),GO:0030976-thiamine pyrophosphate binding(L=3),GO:0043168-anion binding(L=3),GO:0043169-cation binding(L=3),GO:0050662-coenzyme binding(L=3),	PFAM (E1_dh, Transket_pyr), SMART (Transket_pyr)
ID=g43261	XP_005291782.1	53.6	192	88	1	25	215	77	268	5.3e-51	88	XP_005291782.1 serine/threonine-protein kinase 33 isoform X1 [Chrysemys picta bellii]	chrysemys picta bellii	chrysemys picta bellii;chrysemys picta;chrysemys;emydidae;testudinoidea;durocryptodira;cryptodira;testudines;archelosauria;sauria;sauropsida;amniota;tetrapoda;dipnotetrapodomorpha;sarcopterygii;euteleostomi;teleostomi;gnathostomata;vertebrata;craniata;chordata;deuterostomia;bilateria;eumetazoa;metazoa;opisthokonta;eukaryota;cellular organisms;root	No	Yes	9315.ENSMEUP00000011465	4.8e-51	206.5	STK33	Mammals	maNOG[6]	09U1F@biNOG,0DFB3@chorNOG,0UGJM@maNOG,0V508@meNOG,0XRMJ@NOG,132GI@opiNOG,1CQ0X@veNOG,KOG0032@euNOG	Serine threonine kinase 33	GO:0006793-phosphorus metabolic process(L=3),GO:0019538-protein metabolic process(L=3),GO:0043170-macromolecule metabolic process(L=3),GO:0044260-cellular macromolecule metabolic process(L=3),	GO:0005622-intracellular(L=3),GO:0043229-intracellular organelle(L=3),GO:0044424-intracellular part(L=3),	GO:0000166-nucleotide binding(L=3),GO:0001882-nucleoside binding(L=3),GO:0016772-transferase activity, transferring phosphorus-containing groups(L=3),GO:0032553-ribonucleotide binding(L=3),GO:0043168-anion binding(L=3),GO:1901265-nucleoside phosphate binding(L=3),	PFAM (Pkinase, Pkinase_Tyr, Kdo), SMART (S_TKc, STYKc)
ID=g15717	XP_003767057.2	48.1	216	77	5	4	185	5	219	2.3e-39	97.8	XP_003767057.2 DNA replication licensing factor MCM6-like, partial [Sarcophilus harrisii]	sarcophilus harrisii	sarcophilus harrisii;sarcophilus;dasyuridae;dasyuromorphia;metatheria;theria;mammalia;amniota;tetrapoda;dipnotetrapodomorpha;sarcopterygii;euteleostomi;teleostomi;gnathostomata;vertebrata;craniata;chordata;deuterostomia;bilateria;eumetazoa;metazoa;opisthokonta;eukaryota;cellular organisms;root	No	Yes	7719.ENSCINP00000013159	6.9e-46	189.1	MCM6	Animals	meNOG[21]	09V6E@biNOG,0DGF8@chorNOG,0V65Z@meNOG,12P59@opiNOG,COG1241@NOG,KOG0480@euNOG	minichromosome maintenance complex component 6	GO:0006139-nucleobase-containing compound metabolic process(L=3),GO:0006725-cellular aromatic compound metabolic process(L=3),GO:0006793-phosphorus metabolic process(L=3),GO:0006996-organelle organization(L=3),GO:0007049-cell cycle(L=3),GO:0007267-cell-cell signaling(L=3),GO:0007275-multicellular organism development(L=3),GO:0007276-gamete generation(L=3),GO:0007548-sex differentiation(L=3),GO:00…	GO:0005622-intracellular(L=3),GO:0036387-pre-replicative complex(L=3),GO:0042555-MCM complex(L=3),GO:0043229-intracellular organelle(L=3),GO:0043232-intracellular non-membrane-bounded organelle(L=3),GO:0044424-intracellular part(L=3),GO:0044446-intracellular organelle part(L=3),GO:0070013-intracellular organelle lumen(L=3),	GO:0000166-nucleotide binding(L=3),GO:0001882-nucleoside binding(L=3),GO:0003676-nucleic acid binding(L=3),GO:0003682-chromatin binding(L=3),GO:0016817-hydrolase activity, acting on acid anhydrides(L=3),GO:0032553-ribonucleotide binding(L=3),GO:0043168-anion binding(L=3),GO:0043169-cation binding(L=3),GO:1901265-nucleoside phosphate binding(L=3),	PFAM (MCM, Mg_chelatase, AAA_3, AAA_5), SMART (MCM, COIL)
ID=g26656	XP_009862456.1	51.1	262	91	3	5	229	4	265	4.1e-31	69.9	XP_009862456.1 translocation protein SEC62-like isoform X2 [Ciona intestinalis]	ciona intestinalis	ciona intestinalis;ciona;cionidae;phlebobranchia;enterogona;ascidiacea;tunicata;chordata;deuterostomia;bilateria;eumetazoa;metazoa;opisthokonta;eukaryota;cellular organisms;root	No	Yes	7719.ENSCINP00000013540	9.8e-32	142.9	SEC62	Animals	meNOG[21]	09X62@biNOG,0DIH7@chorNOG,0V84J@meNOG,13MG6@opiNOG,COG5232@NOG,KOG2927@euNOG	SEC62 homolog (S. cerevisiae)	GO:0006810-transport(L=3),GO:0007165-signal transduction(L=3),GO:0008104-protein localization(L=3),GO:0040008-regulation of growth(L=3),GO:0044765-single-organism transport(L=3),GO:0046907-intracellular transport(L=3),GO:0048519-negative regulation of biological process(L=3),GO:0050794-regulation of cellular process(L=3),GO:0051239-regulation of multicellular organismal process(L=3),GO:0051649-es…	GO:0005622-intracellular(L=3),GO:0005789-endoplasmic reticulum membrane(L=3),GO:0012505-endomembrane system(L=3),GO:0031090-organelle membrane(L=3),GO:0031224-intrinsic component of membrane(L=3),GO:0042175-nuclear outer membrane-endoplasmic reticulum membrane network(L=3),GO:0043229-intracellular organelle(L=3),GO:0043232-intracellular non-membrane-bounded organelle(L=3),GO:0044424-intracellular…	GO:0008565-protein transporter activity(L=3),	PFAM (Sec62), SMART (TRANS, COIL)
ID=g11316	XP_009819697.1	64.4	135	45	2	1	133	62	195	3.5e-44	64.9	XP_009819697.1 PREDICTED: UDP-glucose 6-dehydrogenase-like, partial [Gavia stellata]	gavia stellata	gavia stellata;gavia;gaviidae;gaviiformes;neognathae;aves;coelurosauria;theropoda;saurischia;dinosauria;archosauria;archelosauria;sauria;sauropsida;amniota;tetrapoda;dipnotetrapodomorpha;sarcopterygii;euteleostomi;teleostomi;gnathostomata;vertebrata;craniata;chordata;deuterostomia;bilateria;eumetazoa;metazoa;opisthokonta;eukaryota;cellular organisms;root	No	No	51511.ENSCSAVP00000001222	1.2e-54	218.4	UGDH	Animals	meNOG[21]	09TZZ@biNOG,0DF9S@chorNOG,0V4YT@meNOG,12P4H@opiNOG,COG1004@NOG,KOG2666@euNOG	hyaluronan, chondroitin sulfate, and heparan sulfate (By similarity)	GO:0002118-aggressive behavior(L=3),GO:0005975-carbohydrate metabolic process(L=3),GO:0006082-organic acid metabolic process(L=3),GO:0006139-nucleobase-containing compound metabolic process(L=3),GO:0006725-cellular aromatic compound metabolic process(L=3),GO:0006790-sulfur compound metabolic process(L=3),GO:0006793-phosphorus metabolic process(L=3),GO:0006928-movement of cell or subcellular compo…	GO:0005622-intracellular(L=3),GO:0044424-intracellular part(L=3),	GO:0000166-nucleotide binding(L=3),GO:0016614-oxidoreductase activity, acting on CH-OH group of donors(L=3),GO:0042802-identical protein binding(L=3),GO:0050662-coenzyme binding(L=3),GO:1901265-nucleoside phosphate binding(L=3),	PFAM (UDPG_MGDP_dh_N, UDPG_MGDP_dh_C, UDPG_MGDP_dh), SMART (UDPG_MGDP_dh_C)
ID=g15084	sp|Q7SXT7|ZC21A_DANRE	41.2	226	115	6	4	223	5	218	3.8e-25	50.6	sp|Q7SXT7|ZC21A_DANRE Zinc finger C2HC domain-containing protein 1A OS=Danio rerio OX=7955 GN=zc2hc1a PE=2 SV=1	danio rerio	danio rerio;danio;cyprinidae;cyprinoidei;cypriniformes;cypriniphysae;otophysi;ostariophysi;otomorpha;clupeocephala;osteoglossocephalai;teleostei;neopterygii;actinopteri;actinopterygii;euteleostomi;teleostomi;gnathostomata;vertebrata;craniata;chordata;deuterostomia;bilateria;eumetazoa;metazoa;opisthokonta;eukaryota;cellular organisms;root	No	Yes	45351.NEMVEDRAFT_v1g89769-PA	3.8e-31	141.4	ZC2HC1A	Animals	meNOG[21]	0V8KP@meNOG,11J7C@NOG,12TW6@opiNOG,KOG3940@euNOG	zinc finger, C2HC-type containing 1A	GO:0006810-transport(L=3),GO:0008104-protein localization(L=3),GO:0046907-intracellular transport(L=3),GO:0051649-establishment of localization in cell(L=3),GO:0070727-cellular macromolecule localization(L=3),	GO:0005622-intracellular(L=3),GO:0044424-intracellular part(L=3),	GO:0043169-cation binding(L=3),	SMART (COIL, TRANS)
ID=g28357	sp|P18887|XRCC1_HUMAN	37.7	453	214	10	18	464	1	391	5.1e-44	74.5	sp|P18887|XRCC1_HUMAN DNA repair protein XRCC1 OS=Homo sapiens OX=9606 GN=XRCC1 PE=1 SV=2	homo sapiens	homo sapiens;homo;homininae;hominidae;hominoidea;catarrhini;simiiformes;haplorrhini;primates;euarchontoglires;boreoeutheria;eutheria;theria;mammalia;amniota;tetrapoda;dipnotetrapodomorpha;sarcopterygii;euteleostomi;teleostomi;gnathostomata;vertebrata;craniata;chordata;deuterostomia;bilateria;eumetazoa;metazoa;opisthokonta;eukaryota;cellular organisms;root	No	Yes	7955.ENSDARP00000023168	9.9e-46	190.3	XRCC1	Fishes	fiNOG[1]	09XI1@biNOG,0DIVH@chorNOG,0MW9W@fiNOG,0V8G3@meNOG,0ZE1H@NOG,12SPU@opiNOG,1CTKV@veNOG,KOG3226@euNOG	X-ray repair complementing defective repair in Chinese hamster cells 1	GO:0006139-nucleobase-containing compound metabolic process(L=3),GO:0006725-cellular aromatic compound metabolic process(L=3),GO:0033554-cellular response to stress(L=3),GO:0034641-cellular nitrogen compound metabolic process(L=3),GO:0043170-macromolecule metabolic process(L=3),GO:0044260-cellular macromolecule metabolic process(L=3),GO:0046483-heterocycle metabolic process(L=3),GO:1901360-organi…	GO:0005622-intracellular(L=3),GO:0043229-intracellular organelle(L=3),GO:0044424-intracellular part(L=3),	GO:0003676-nucleic acid binding(L=3),	PFAM (BRCT, XRCC1_N), SMART (BRCT, COIL)
ID=g29822	XP_002130600.1	47.6	622	303	5	10	628	25	626	2.3e-155	96.9	XP_002130600.1 ATP-binding cassette sub-family D member 4 [Ciona intestinalis]	ciona intestinalis	ciona intestinalis;ciona;cionidae;phlebobranchia;enterogona;ascidiacea;tunicata;chordata;deuterostomia;bilateria;eumetazoa;metazoa;opisthokonta;eukaryota;cellular organisms;root	No	Yes	7719.ENSCINP00000030866	8.1e-155	552.7	ABCD4	Animals	meNOG[21]	09W5Q@biNOG,0DHF2@chorNOG,0V741@meNOG,12PQF@opiNOG,COG4178@NOG,KOG0060@euNOG	ATP-binding cassette, subfamily D (ALD), member 4	GO:0006139-nucleobase-containing compound metabolic process(L=3),GO:0006725-cellular aromatic compound metabolic process(L=3),GO:0006793-phosphorus metabolic process(L=3),GO:0006810-transport(L=3),GO:0009235-cobalamin metabolic process(L=3),GO:0019637-organophosphate metabolic process(L=3),GO:0034641-cellular nitrogen compound metabolic process(L=3),GO:0042493-response to drug(L=3),GO:0044248-cel…	GO:0005622-intracellular(L=3),GO:0005789-endoplasmic reticulum membrane(L=3),GO:0012505-endomembrane system(L=3),GO:0031090-organelle membrane(L=3),GO:0031224-intrinsic component of membrane(L=3),GO:0042175-nuclear outer membrane-endoplasmic reticulum membrane network(L=3),GO:0043229-intracellular organelle(L=3),GO:0044424-intracellular part(L=3),GO:0044446-intracellular organelle part(L=3),	GO:0000166-nucleotide binding(L=3),GO:0001882-nucleoside binding(L=3),GO:0008559-xenobiotic-transporting ATPase activity(L=3),GO:0015238-drug transmembrane transporter activity(L=3),GO:0016817-hydrolase activity, acting on acid anhydrides(L=3),GO:0022804-active transmembrane transporter activity(L=3),GO:0032553-ribonucleotide binding(L=3),GO:0043168-anion binding(L=3),GO:1901265-nucleoside phosph…	PFAM (ABC_membrane_2, ABC_tran), SMART (TRANS, AAA)
ID=g30234	XP_008163685.1	27	1920	1144	67	266	2069	30	1808	1.2e-184	66.4	XP_008163685.1 von Willebrand factor [Chrysemys picta bellii]	chrysemys picta bellii	chrysemys picta bellii;chrysemys picta;chrysemys;emydidae;testudinoidea;durocryptodira;cryptodira;testudines;archelosauria;sauria;sauropsida;amniota;tetrapoda;dipnotetrapodomorpha;sarcopterygii;euteleostomi;teleostomi;gnathostomata;vertebrata;craniata;chordata;deuterostomia;bilateria;eumetazoa;metazoa;opisthokonta;eukaryota;cellular organisms;root	No	Yes	51511.ENSCSAVP00000006576	3.5e-292	1011.1	VWF	Animals	meNOG[21]	0B51A@biNOG,0E8NB@chorNOG,0IR8A@euNOG,0WHM1@meNOG,100RZ@NOG,13DYG@opiNOG	Von Willebrand factor	GO:0001775-cell activation(L=3),GO:0006810-transport(L=3),GO:0007275-multicellular organism development(L=3),GO:0009611-response to wounding(L=3),GO:0019538-protein metabolic process(L=3),GO:0022607-cellular component assembly(L=3),GO:0031589-cell-substrate adhesion(L=3),GO:0032940-secretion by cell(L=3),GO:0043170-macromolecule metabolic process(L=3),GO:0043933-macromolecular complex subunit org…	GO:0005578-proteinaceous extracellular matrix(L=3),GO:0005622-intracellular(L=3),GO:0005886-plasma membrane(L=3),GO:0009897-external side of plasma membrane(L=3),GO:0009986-cell surface(L=3),GO:0031982-vesicle(L=3),GO:0043229-intracellular organelle(L=3),GO:0044424-intracellular part(L=3),GO:0044446-intracellular organelle part(L=3),GO:0044459-plasma membrane part(L=3),GO:0071944-cell periphery(L…	GO:0001948-glycoprotein binding(L=3),GO:0005102-receptor binding(L=3),GO:0019899-enzyme binding(L=3),GO:0032403-protein complex binding(L=3),GO:0042802-identical protein binding(L=3),GO:0046983-protein dimerization activity(L=3),GO:0047485-protein N-terminus binding(L=3),GO:0051087-chaperone binding(L=3),	PFAM (TIL, C8, VWD, VWA, VWC), SMART (VWC, C8, VWD, VWA, VWC_def, CT, SIGNAL, EGF, EGF_like)
ID=g12668	XP_023211929.1	28.9	418	278	8	131	546	216	616	1.2e-38	75.4	XP_023211929.1 uncharacterized protein K02A2.6-like [Centruroides sculpturatus]	centruroides sculpturatus	centruroides sculpturatus;centruroides;buthidae;buthoidea;buthida;scorpiones;arachnida;chelicerata;arthropoda;panarthropoda;ecdysozoa;protostomia;bilateria;eumetazoa;metazoa;opisthokonta;eukaryota;cellular organisms;root	No	No	7668.SPU_020216tr	6.8e-41	174.1	PNMA2	Animals	meNOG[21]	09U2D@biNOG,0J6QQ@euNOG,0V51D@meNOG,141M9@opiNOG,COG2801@NOG,KOG0017@euNOG	paraneoplastic Ma antigen	GO:0002437-inflammatory response to antigenic stimulus(L=3),GO:0006139-nucleobase-containing compound metabolic process(L=3),GO:0006725-cellular aromatic compound metabolic process(L=3),GO:0006952-defense response(L=3),GO:0008219-cell death(L=3),GO:0009611-response to wounding(L=3),GO:0034641-cellular nitrogen compound metabolic process(L=3),GO:0043170-macromolecule metabolic process(L=3),GO:0044…	GO:0005622-intracellular(L=3),GO:0043229-intracellular organelle(L=3),GO:0043232-intracellular non-membrane-bounded organelle(L=3),GO:0044424-intracellular part(L=3),GO:0044446-intracellular organelle part(L=3),GO:0070013-intracellular organelle lumen(L=3),	GO:0003676-nucleic acid binding(L=3),GO:0016772-transferase activity, transferring phosphorus-containing groups(L=3),GO:0043169-cation binding(L=3),	PFAM (Retrotrans_gag), SMART (ZnF_C2HC)
ID=g14725	XP_018670888.1	53.2	1056	364	17	24	974	20	1050	5.5e-297	96.2	XP_018670888.1 dual oxidase 2 isoform X5 [Ciona intestinalis]	ciona intestinalis	ciona intestinalis;ciona;cionidae;phlebobranchia;enterogona;ascidiacea;tunicata;chordata;deuterostomia;bilateria;eumetazoa;metazoa;opisthokonta;eukaryota;cellular organisms;root	No	Yes	7719.ENSCINP00000005310	1e-281	974.9	DUOX1	Animals	meNOG[21]	09Y7V@biNOG,0DQJ3@chorNOG,0V95F@meNOG,0XNZY@NOG,12P7E@opiNOG,KOG0039@euNOG	Dual oxidase	GO:0001503-ossification(L=3),GO:0002251-organ or tissue specific immune response(L=3),GO:0006082-organic acid metabolic process(L=3),GO:0006520-cellular amino acid metabolic process(L=3),GO:0006575-cellular modified amino acid metabolic process(L=3),GO:0006725-cellular aromatic compound metabolic process(L=3),GO:0006928-movement of cell or subcellular component(L=3),GO:0006952-defense response(L=…	GO:0005886-plasma membrane(L=3),GO:0016324-apical plasma membrane(L=3),GO:0031224-intrinsic component of membrane(L=3),GO:0044459-plasma membrane part(L=3),GO:0045177-apical part of cell(L=3),GO:0071944-cell periphery(L=3),	GO:0000166-nucleotide binding(L=3),GO:0016651-oxidoreductase activity, acting on NAD(P)H(L=3),GO:0016684-oxidoreductase activity, acting on peroxide as acceptor(L=3),GO:0043169-cation binding(L=3),GO:0046906-tetrapyrrole binding(L=3),GO:0050662-coenzyme binding(L=3),GO:1901265-nucleoside phosphate binding(L=3),	PFAM (An_peroxidase, efhand, Ferric_reduct, FAD_binding_8, NAD_binding_6), SMART (TRANS, EFh, SIGNAL)
ID=g36421	XP_002122219.1	39.4	292	151	7	8	286	11	289	1.4e-44	90	XP_002122219.1 methyltransferase-like protein 22 [Ciona intestinalis]	ciona intestinalis	ciona intestinalis;ciona;cionidae;phlebobranchia;enterogona;ascidiacea;tunicata;chordata;deuterostomia;bilateria;eumetazoa;metazoa;opisthokonta;eukaryota;cellular organisms;root	No	Yes	9669.ENSMPUP00000014699	2.2e-41	174.9	METTL22	Mammals	maNOG[6]	0B5RJ@biNOG,0CQ6M@carNOG,0E92R@chorNOG,0ISKA@euNOG,0V3KA@maNOG,0WIDY@meNOG,0Z8JH@NOG,13F63@opiNOG,1DFYW@veNOG	Methyltransferase like 22	NA	NA	GO:0016741-transferase activity, transferring one-carbon groups(L=3),	PFAM (Methyltransf_16)
ID=g38400	XP_002128152.1	37.5	112	69	1	1	112	67	177	1.3e-11	97.4	XP_002128152.1 uncharacterized protein LOC100185786 [Ciona intestinalis]	ciona intestinalis	ciona intestinalis;ciona;cionidae;phlebobranchia;enterogona;ascidiacea;tunicata;chordata;deuterostomia;bilateria;eumetazoa;metazoa;opisthokonta;eukaryota;cellular organisms;root	No	No	7719.ENSCINP00000002772	3.1e-12	76.6	NDUFB11	Animals	meNOG[21]	0VKIM@meNOG,120A5@NOG,13VFR@opiNOG,KOG4808@euNOG	NADH dehydrogenase (ubiquinone) 1 beta subcomplex	GO:0006091-generation of precursor metabolites and energy(L=3),GO:0007275-multicellular organism development(L=3),GO:0015980-energy derivation by oxidation of organic compounds(L=3),GO:0022900-electron transport chain(L=3),GO:0044281-small molecule metabolic process(L=3),GO:0055114-oxidation-reduction process(L=3),	GO:0005622-intracellular(L=3),GO:0030964-NADH dehydrogenase complex(L=3),GO:0031090-organelle membrane(L=3),GO:0031224-intrinsic component of membrane(L=3),GO:0031967-organelle envelope(L=3),GO:0031975-envelope(L=3),GO:0043229-intracellular organelle(L=3),GO:0044424-intracellular part(L=3),GO:0044446-intracellular organelle part(L=3),GO:0045271-respiratory chain complex I(L=3),GO:0070469-respirat…	NA	PFAM (ESSS), SMART (TRANS, SIGNAL)
ID=g7367	XP_002121467.1	25.6	730	399	26	28	673	405	1074	5.7e-43	94.9	XP_002121467.1 ubiquitin carboxyl-terminal hydrolase 48 [Ciona intestinalis]	ciona intestinalis	ciona intestinalis;ciona;cionidae;phlebobranchia;enterogona;ascidiacea;tunicata;chordata;deuterostomia;bilateria;eumetazoa;metazoa;opisthokonta;eukaryota;cellular organisms;root	No	Yes	51511.ENSCSAVP00000008061	9.3e-40	170.6	USP48	Animals	meNOG[21]	0A288@biNOG,0DPW9@chorNOG,0VD44@meNOG,13EMS@opiNOG,COG5077@NOG,KOG1863@euNOG	ubiquitin specific peptidase 48	GO:0007275-multicellular organism development(L=3),GO:0007548-sex differentiation(L=3),GO:0007568-aging(L=3),GO:0008219-cell death(L=3),GO:0019538-protein metabolic process(L=3),GO:0043170-macromolecule metabolic process(L=3),GO:0044248-cellular catabolic process(L=3),GO:0044260-cellular macromolecule metabolic process(L=3),GO:0048519-negative regulation of biological process(L=3),GO:0050793-regu…	GO:0005622-intracellular(L=3),GO:0043229-intracellular organelle(L=3),GO:0044424-intracellular part(L=3),GO:0045211-postsynaptic membrane(L=3),	GO:0008233-peptidase activity(L=3),GO:0016788-hydrolase activity, acting on ester bonds(L=3),	PFAM (UCH, ubiquitin), SMART (COIL, TRANS, UBQ, DUSP)
ID=g29517.1	XP_018671334.1	39.6	1515	755	47	31	1492	7	1414	3.5e-261	92.8	XP_018671334.1 epidermal growth factor receptor isoform X6 [Ciona intestinalis]	ciona intestinalis	ciona intestinalis;ciona;cionidae;phlebobranchia;enterogona;ascidiacea;tunicata;chordata;deuterostomia;bilateria;eumetazoa;metazoa;opisthokonta;eukaryota;cellular organisms;root	No	Yes	7719.ENSCINP00000006067	1.6e-260	905.2	ERBB2	Animals	meNOG[21]	09VY3@biNOG,0DH6Q@chorNOG,0V6WJ@meNOG,0XNSR@NOG,12QPC@opiNOG,KOG1025@euNOG	erythroblastic leukemia viral oncogene homolog	GO:0001503-ossification(L=3),GO:0001775-cell activation(L=3),GO:0001964-startle response(L=3),GO:0002682-regulation of immune system process(L=3),GO:0003013-circulatory system process(L=3),GO:0005975-carbohydrate metabolic process(L=3),GO:0006139-nucleobase-containing compound metabolic process(L=3),GO:0006629-lipid metabolic process(L=3),GO:0006725-cellular aromatic compound metabolic process(L=…	GO:0005615-extracellular space(L=3),GO:0005622-intracellular(L=3),GO:0005789-endoplasmic reticulum membrane(L=3),GO:0005886-plasma membrane(L=3),GO:0009986-cell surface(L=3),GO:0012505-endomembrane system(L=3),GO:0016323-basolateral plasma membrane(L=3),GO:0016324-apical plasma membrane(L=3),GO:0031090-organelle membrane(L=3),GO:0031224-intrinsic component of membrane(L=3),GO:0031226-intrinsic co…	GO:0000166-nucleotide binding(L=3),GO:0001882-nucleoside binding(L=3),GO:0003676-nucleic acid binding(L=3),GO:0004702-signal transducer, downstream of receptor, with serine/threonine kinase activity(L=3),GO:0004716-signal transducer, downstream of receptor, with protein tyrosine kinase activity(L=3),GO:0004888-transmembrane signaling receptor activity(L=3),GO:0005102-receptor binding(L=3),GO:0008…	PFAM (Recep_L_domain, Pkinase_Tyr, Pkinase, Furin-like), SMART (FU, TRANS, TyrKc, SIGNAL, STYKc)
ID=g11220.1	sp|P78317|RNF4_HUMAN	31	155	93	4	70	221	47	190	4.2e-12	68.2	sp|P78317|RNF4_HUMAN E3 ubiquitin-protein ligase RNF4 OS=Homo sapiens OX=9606 GN=RNF4 PE=1 SV=1	homo sapiens	homo sapiens;homo;homininae;hominidae;hominoidea;catarrhini;simiiformes;haplorrhini;primates;euarchontoglires;boreoeutheria;eutheria;theria;mammalia;amniota;tetrapoda;dipnotetrapodomorpha;sarcopterygii;euteleostomi;teleostomi;gnathostomata;vertebrata;craniata;chordata;deuterostomia;bilateria;eumetazoa;metazoa;opisthokonta;eukaryota;cellular organisms;root	No	Yes	51511.ENSCSAVP00000004948	5.4e-13	80.1	RNF4	Animals	meNOG[21]	09UNS@biNOG,0DFYJ@chorNOG,0V5NC@meNOG,0XV78@NOG,13QCR@opiNOG,KOG0320@euNOG	Ring finger protein 4	GO:0006139-nucleobase-containing compound metabolic process(L=3),GO:0006725-cellular aromatic compound metabolic process(L=3),GO:0007165-signal transduction(L=3),GO:0019222-regulation of metabolic process(L=3),GO:0019538-protein metabolic process(L=3),GO:0034641-cellular nitrogen compound metabolic process(L=3),GO:0043170-macromolecule metabolic process(L=3),GO:0044087-regulation of cellular comp…	GO:0005622-intracellular(L=3),GO:0043229-intracellular organelle(L=3),GO:0043232-intracellular non-membrane-bounded organelle(L=3),GO:0044424-intracellular part(L=3),GO:0044446-intracellular organelle part(L=3),GO:0070013-intracellular organelle lumen(L=3),	GO:0003676-nucleic acid binding(L=3),GO:0003682-chromatin binding(L=3),GO:0003712-transcription cofactor activity(L=3),GO:0005102-receptor binding(L=3),GO:0008134-transcription factor binding(L=3),GO:0016879-ligase activity, forming carbon-nitrogen bonds(L=3),GO:0019787-ubiquitin-like protein transferase activity(L=3),GO:0032182-ubiquitin-like protein binding(L=3),GO:0043169-cation binding(L=3),	PFAM (zf-C3HC4), SMART (RING)
ID=g31686	XP_006819288.1	41.3	155	83	3	6	157	108	257	4.5e-26	70	XP_006819288.1 PREDICTED: extensin-like isoform X4 [Saccoglossus kowalevskii]	saccoglossus kowalevskii	saccoglossus kowalevskii;saccoglossus;harrimaniidae;enteropneusta;hemichordata;deuterostomia;bilateria;eumetazoa;metazoa;opisthokonta;eukaryota;cellular organisms;root	No	No	7425.NV12017-PA	7.5e-28	129.4	CCNK	Animals	meNOG[21]	09UNM@biNOG,0V5N7@meNOG,12NV1@opiNOG,COG5333@NOG,KOG0834@euNOG	Cyclin K	GO:0006139-nucleobase-containing compound metabolic process(L=3),GO:0006725-cellular aromatic compound metabolic process(L=3),GO:0006793-phosphorus metabolic process(L=3),GO:0006810-transport(L=3),GO:0006996-organelle organization(L=3),GO:0007049-cell cycle(L=3),GO:0007275-multicellular organism development(L=3),GO:0007548-sex differentiation(L=3),GO:0007568-aging(L=3),GO:0009653-anatomical struc…	GO:0005622-intracellular(L=3),GO:0043229-intracellular organelle(L=3),GO:0044424-intracellular part(L=3),	GO:0008233-peptidase activity(L=3),GO:0016772-transferase activity, transferring phosphorus-containing groups(L=3),GO:0017171-serine hydrolase activity(L=3),GO:0019207-kinase regulator activity(L=3),GO:0019899-enzyme binding(L=3),	PFAM (Cyclin_N), SMART (CYCLIN, TRANS)
ID=g24097	NA	NA	NA	NA	NA	NA	NA	NA	NA	NA	NA	NA	NA	NA	NA	NA	9258.ENSOANP00000018592	0.00089	49.3	SZRD1	Mammals	maNOG[6]	0A5KF@biNOG,0DSWW@chorNOG,0IG3N@euNOG,0UPTA@maNOG,0VF1Y@meNOG,11N0B@NOG,13MIG@opiNOG,1D1F4@veNOG	SUZ RNA binding domain containing 1	NA	NA	NA	NA
ID=g16338	XP_023224383.1	30.8	292	183	7	61	345	13	292	8.9e-35	78.5	XP_023224383.1 serine/threonine-protein kinase pim-3-like [Centruroides sculpturatus]	centruroides sculpturatus	centruroides sculpturatus;centruroides;buthidae;buthoidea;buthida;scorpiones;arachnida;chelicerata;arthropoda;panarthropoda;ecdysozoa;protostomia;bilateria;eumetazoa;metazoa;opisthokonta;eukaryota;cellular organisms;root	No	Yes	7897.ENSLACP00000006586	5.6e-36	157.1	PIM1	Animals	meNOG[21]	09THD@biNOG,0DEU7@chorNOG,0V4GC@meNOG,12UDI@opiNOG,1CPHY@veNOG,COG0515@NOG,KOG0583@euNOG	oncogene	GO:0006793-phosphorus metabolic process(L=3),GO:0006996-organelle organization(L=3),GO:0007049-cell cycle(L=3),GO:0007275-multicellular organism development(L=3),GO:0007632-visual behavior(L=3),GO:0008219-cell death(L=3),GO:0009314-response to radiation(L=3),GO:0009653-anatomical structure morphogenesis(L=3),GO:0010876-lipid localization(L=3),GO:0019222-regulation of metabolic process(L=3),GO:001…	GO:0005622-intracellular(L=3),GO:0005886-plasma membrane(L=3),GO:0043229-intracellular organelle(L=3),GO:0044424-intracellular part(L=3),GO:0071944-cell periphery(L=3),	GO:0000166-nucleotide binding(L=3),GO:0001882-nucleoside binding(L=3),GO:0016772-transferase activity, transferring phosphorus-containing groups(L=3),GO:0032553-ribonucleotide binding(L=3),GO:0043168-anion binding(L=3),GO:0043169-cation binding(L=3),GO:1901265-nucleoside phosphate binding(L=3),	PFAM (Pkinase, Pkinase_Tyr, Kdo, APH), SMART (S_TKc, STYKc)
ID=g25355.2	sp|P24043|LAMA2_HUMAN	39.2	1620	836	31	29	1533	38	1623	7e-269	90.6	sp|P24043|LAMA2_HUMAN Laminin subunit alpha-2 OS=Homo sapiens OX=9606 GN=LAMA2 PE=1 SV=4	homo sapiens	homo sapiens;homo;homininae;hominidae;hominoidea;catarrhini;simiiformes;haplorrhini;primates;euarchontoglires;boreoeutheria;eutheria;theria;mammalia;amniota;tetrapoda;dipnotetrapodomorpha;sarcopterygii;euteleostomi;teleostomi;gnathostomata;vertebrata;craniata;chordata;deuterostomia;bilateria;eumetazoa;metazoa;opisthokonta;eukaryota;cellular organisms;root	No	Yes	51511.ENSCSAVP00000017322	0	1318.1	LAMA1	Animals	meNOG[21]	0B3W2@biNOG,0E7Y9@chorNOG,0IP6E@euNOG,0WGAR@meNOG,0XP6Z@NOG,13C72@opiNOG	Laminin, alpha	GO:0006928-movement of cell or subcellular component(L=3),GO:0006935-chemotaxis(L=3),GO:0007163-establishment or maintenance of cell polarity(L=3),GO:0007165-signal transduction(L=3),GO:0007275-multicellular organism development(L=3),GO:0007632-visual behavior(L=3),GO:0009314-response to radiation(L=3),GO:0009653-anatomical structure morphogenesis(L=3),GO:0009888-tissue development(L=3),GO:002305…	GO:0005578-proteinaceous extracellular matrix(L=3),GO:0005615-extracellular space(L=3),GO:0005886-plasma membrane(L=3),GO:0044420-extracellular matrix component(L=3),GO:0071944-cell periphery(L=3),	GO:0046625-sphingolipid binding(L=3),GO:0051861-glycolipid binding(L=3),	PFAM (Laminin_EGF, Laminin_G_2, Laminin_G_1, Laminin_B, Laminin_N, Laminin_I, Laminin_II), SMART (EGF_Lam, LamG, COIL, EGF_like, LamB, LamNT, SIGNAL, TNFR, TRANS, EGF)
ID=g14477	XP_002124573.1	38.8	412	230	9	39	438	3	404	1.7e-70	85.1	XP_002124573.1 UMP-CMP kinase 2, mitochondrial-like [Ciona intestinalis]	ciona intestinalis	ciona intestinalis;ciona;cionidae;phlebobranchia;enterogona;ascidiacea;tunicata;chordata;deuterostomia;bilateria;eumetazoa;metazoa;opisthokonta;eukaryota;cellular organisms;root	No	Yes	7719.ENSCINP00000023560	4.1e-71	274.2	CMPK2	Animals	meNOG[21]	09XWZ@biNOG,0DJ9U@chorNOG,0V8UG@meNOG,13JW8@opiNOG,COG0125@NOG,KOG3327@euNOG	cytidine monophosphate (UMP-CMP) kinase 2, mitochondrial	GO:0006139-nucleobase-containing compound metabolic process(L=3),GO:0006725-cellular aromatic compound metabolic process(L=3),GO:0006793-phosphorus metabolic process(L=3),GO:0010033-response to organic substance(L=3),GO:0019637-organophosphate metabolic process(L=3),GO:0034641-cellular nitrogen compound metabolic process(L=3),GO:0044249-cellular biosynthetic process(L=3),GO:0044281-small molecule…	GO:0005622-intracellular(L=3),GO:0043229-intracellular organelle(L=3),GO:0044424-intracellular part(L=3),	GO:0000166-nucleotide binding(L=3),GO:0001882-nucleoside binding(L=3),GO:0016772-transferase activity, transferring phosphorus-containing groups(L=3),GO:0032553-ribonucleotide binding(L=3),GO:0043168-anion binding(L=3),GO:1901265-nucleoside phosphate binding(L=3),	PFAM (Thymidylate_kin)
ID=g26085	XP_002126603.1	70	320	91	2	1	319	83	398	9e-132	99.7	XP_002126603.1 protein O-glucosyltransferase 1 [Ciona intestinalis]	ciona intestinalis	ciona intestinalis;ciona;cionidae;phlebobranchia;enterogona;ascidiacea;tunicata;chordata;deuterostomia;bilateria;eumetazoa;metazoa;opisthokonta;eukaryota;cellular organisms;root	No	Yes	51511.ENSCSAVP00000006744	2.5e-128	463.8	POGLUT1	Animals	meNOG[21]	09XQV@biNOG,0DJ2V@chorNOG,0V8NK@meNOG,0XT5U@NOG,13H97@opiNOG,KOG2458@euNOG	O-glucosyltransferase 1	GO:0005975-carbohydrate metabolic process(L=3),GO:0006996-organelle organization(L=3),GO:0007165-signal transduction(L=3),GO:0007275-multicellular organism development(L=3),GO:0019538-protein metabolic process(L=3),GO:0023051-regulation of signaling(L=3),GO:0043170-macromolecule metabolic process(L=3),GO:0044249-cellular biosynthetic process(L=3),GO:0044260-cellular macromolecule metabolic proces…	GO:0005622-intracellular(L=3),GO:0043229-intracellular organelle(L=3),GO:0044424-intracellular part(L=3),GO:0044446-intracellular organelle part(L=3),GO:0070013-intracellular organelle lumen(L=3),	GO:0016757-transferase activity, transferring glycosyl groups(L=3),	PFAM (DUF821), SMART (CAP10, SIGNAL)
ID=g42114	XP_002128375.2	63.8	639	222	3	1	631	18	655	4.3e-226	98.9	XP_002128375.2 histidine ammonia-lyase isoform X1 [Ciona intestinalis]	ciona intestinalis	ciona intestinalis;ciona;cionidae;phlebobranchia;enterogona;ascidiacea;tunicata;chordata;deuterostomia;bilateria;eumetazoa;metazoa;opisthokonta;eukaryota;cellular organisms;root	No	Yes	7719.ENSCINP00000013857	1.5e-225	787.7	HAL	Animals	meNOG[21]	09YWH@biNOG,0DKBU@chorNOG,0V9U8@meNOG,135SB@opiNOG,COG2986@NOG,KOG0222@euNOG	histidine ammonia-lyase	GO:0006082-organic acid metabolic process(L=3),GO:0006520-cellular amino acid metabolic process(L=3),GO:0006725-cellular aromatic compound metabolic process(L=3),GO:0034641-cellular nitrogen compound metabolic process(L=3),GO:0042592-homeostatic process(L=3),GO:0044248-cellular catabolic process(L=3),GO:0044281-small molecule metabolic process(L=3),GO:0044712-single-organism catabolic process(L=3…	GO:0005622-intracellular(L=3),GO:0044424-intracellular part(L=3),	GO:0016840-carbon-nitrogen lyase activity(L=3),	PFAM (PAL, DUF3534), SMART (COIL)
ID=g44741	XP_012531684.1	65.9	85	29	0	15	99	29	113	2.2e-26	80.2	XP_012531684.1 PREDICTED: eukaryotic translation initiation factor 2 subunit 2-like, partial [Monomorium pharaonis]	monomorium pharaonis	monomorium pharaonis;monomorium;solenopsidini;myrmicinae;formicidae;formicoidea;aculeata;apocrita;hymenoptera;holometabola;neoptera;pterygota;dicondylia;insecta;hexapoda;pancrustacea;mandibulata;arthropoda;panarthropoda;ecdysozoa;protostomia;bilateria;eumetazoa;metazoa;opisthokonta;eukaryota;cellular organisms;root	No	No	10228.TriadP23922	5.7e-29	132.1	EIF2S2	Animals	meNOG[21]	0VA9H@meNOG,12RW2@opiNOG,COG1601@NOG,KOG2768@euNOG	eukaryotic translation initiation factor 2, subunit 2	GO:0006928-movement of cell or subcellular component(L=3),GO:0006935-chemotaxis(L=3),GO:0006996-organelle organization(L=3),GO:0007017-microtubule-based process(L=3),GO:0007049-cell cycle(L=3),GO:0007275-multicellular organism development(L=3),GO:0007276-gamete generation(L=3),GO:0007548-sex differentiation(L=3),GO:0007568-aging(L=3),GO:0008037-cell recognition(L=3),GO:0008219-cell death(L=3),GO:…	GO:0005622-intracellular(L=3),GO:0043229-intracellular organelle(L=3),GO:0043232-intracellular non-membrane-bounded organelle(L=3),GO:0044424-intracellular part(L=3),GO:0044446-intracellular organelle part(L=3),	GO:0000166-nucleotide binding(L=3),GO:0001882-nucleoside binding(L=3),GO:0003676-nucleic acid binding(L=3),GO:0032553-ribonucleotide binding(L=3),GO:0043168-anion binding(L=3),GO:0043169-cation binding(L=3),GO:1901265-nucleoside phosphate binding(L=3),	PFAM (eIF-5_eIF-2B), SMART (eIF2B_5, COIL)
ID=g30441	XP_013805221.1	45.8	801	424	4	1	795	227	1023	6.1e-193	98.5	XP_013805221.1 PREDICTED: spectrin beta chain, non-erythrocytic 1 isoform X2 [Apteryx australis mantelli]	apteryx australis mantelli	apteryx australis mantelli;apteryx australis;apteryx;apterygidae;apterygiformes;palaeognathae;aves;coelurosauria;theropoda;saurischia;dinosauria;archosauria;archelosauria;sauria;sauropsida;amniota;tetrapoda;dipnotetrapodomorpha;sarcopterygii;euteleostomi;teleostomi;gnathostomata;vertebrata;craniata;chordata;deuterostomia;bilateria;eumetazoa;metazoa;opisthokonta;eukaryota;cellular organisms;root	No	No	7719.ENSCINP00000018184	6.7e-239	832.4	SPTBN1	Animals	meNOG[21]	09T6P@biNOG,0DNXY@chorNOG,0V45E@meNOG,12N2S@opiNOG,COG5069@NOG,KOG0517@euNOG	Spectrin beta	GO:0001505-regulation of neurotransmitter levels(L=3),GO:0002504-antigen processing and presentation of peptide or polysaccharide antigen via MHC class II(L=3),GO:0006725-cellular aromatic compound metabolic process(L=3),GO:0006793-phosphorus metabolic process(L=3),GO:0006810-transport(L=3),GO:0006928-movement of cell or subcellular component(L=3),GO:0006935-chemotaxis(L=3),GO:0006996-organelle o…	GO:0005622-intracellular(L=3),GO:0005886-plasma membrane(L=3),GO:0005912-adherens junction(L=3),GO:0009898-cytoplasmic side of plasma membrane(L=3),GO:0009986-cell surface(L=3),GO:0016327-apicolateral plasma membrane(L=3),GO:0031224-intrinsic component of membrane(L=3),GO:0031226-intrinsic component of plasma membrane(L=3),GO:0031252-cell leading edge(L=3),GO:0031253-cell projection membrane(L=3)…	GO:0003676-nucleic acid binding(L=3),GO:0005516-calmodulin binding(L=3),GO:0005543-phospholipid binding(L=3),GO:0008092-cytoskeletal protein binding(L=3),GO:0016788-hydrolase activity, acting on ester bonds(L=3),GO:0043168-anion binding(L=3),	PFAM (Spectrin, CH, CAMSAP_CH, PH, SH3_1, SH3_2, efhand_Ca_insen, efhand), SMART (SPEC, COIL, CH, PH, EFh, SH3, efhand_Ca_insen)
ID=g25423	XP_019478070.1	53	166	77	1	1	166	2	166	3.2e-49	53	XP_019478070.1 PREDICTED: 1-phosphatidylinositol 4,5-bisphosphate phosphodiesterase eta-2-like [Meleagris gallopavo]	meleagris gallopavo	meleagris gallopavo;meleagris;meleagridinae;phasianidae;galliformes;galloanserae;neognathae;aves;coelurosauria;theropoda;saurischia;dinosauria;archosauria;archelosauria;sauria;sauropsida;amniota;tetrapoda;dipnotetrapodomorpha;sarcopterygii;euteleostomi;teleostomi;gnathostomata;vertebrata;craniata;chordata;deuterostomia;bilateria;eumetazoa;metazoa;opisthokonta;eukaryota;cellular organisms;root	No	No	7719.ENSCINP00000015578	8e-55	219.5	PLCH1	Animals	meNOG[21]	09UY1@biNOG,0DEKD@chorNOG,0V5XZ@meNOG,0XPSW@NOG,12NH2@opiNOG,KOG0169@euNOG	phospholipase C	GO:0006629-lipid metabolic process(L=3),GO:0006793-phosphorus metabolic process(L=3),GO:0007165-signal transduction(L=3),GO:0008104-protein localization(L=3),GO:0019637-organophosphate metabolic process(L=3),GO:0032879-regulation of localization(L=3),GO:0044255-cellular lipid metabolic process(L=3),GO:0048519-negative regulation of biological process(L=3),GO:0050794-regulation of cellular process…	GO:0005622-intracellular(L=3),GO:0005886-plasma membrane(L=3),GO:0012505-endomembrane system(L=3),GO:0031090-organelle membrane(L=3),GO:0031967-organelle envelope(L=3),GO:0031975-envelope(L=3),GO:0043229-intracellular organelle(L=3),GO:0044424-intracellular part(L=3),GO:0044446-intracellular organelle part(L=3),GO:0071944-cell periphery(L=3),	GO:0005543-phospholipid binding(L=3),GO:0016788-hydrolase activity, acting on ester bonds(L=3),GO:0043168-anion binding(L=3),GO:0043169-cation binding(L=3),	PFAM (PI-PLC-X, PI-PLC-Y, efhand_like, C2, DUF1154, PLC-beta_C, RA, RasGEF, PH), SMART (PLCXc, C2, PLCYc, COIL, EFh, PH, RA, RasGEF)
ID=g13485	XP_002131219.1	61.9	643	235	3	28	669	6	639	1.5e-221	74.2	XP_002131219.1 DNA helicase MCM9 [Ciona intestinalis]	ciona intestinalis	ciona intestinalis;ciona;cionidae;phlebobranchia;enterogona;ascidiacea;tunicata;chordata;deuterostomia;bilateria;eumetazoa;metazoa;opisthokonta;eukaryota;cellular organisms;root	No	Yes	8364.ENSXETP00000028127	1.1e-194	685.6	MCM9	Animals	meNOG[21]	0A10A@biNOG,0DNMT@chorNOG,0VBWU@meNOG,12TS1@opiNOG,1CXJ4@veNOG,COG1241@NOG,KOG0477@euNOG	Minichromosome maintenance complex component 9	GO:0006139-nucleobase-containing compound metabolic process(L=3),GO:0006725-cellular aromatic compound metabolic process(L=3),GO:0007276-gamete generation(L=3),GO:0033554-cellular response to stress(L=3),GO:0034641-cellular nitrogen compound metabolic process(L=3),GO:0043170-macromolecule metabolic process(L=3),GO:0044249-cellular biosynthetic process(L=3),GO:0044260-cellular macromolecule metabo…	GO:0005622-intracellular(L=3),GO:0042555-MCM complex(L=3),GO:0043229-intracellular organelle(L=3),GO:0044424-intracellular part(L=3),GO:0044446-intracellular organelle part(L=3),	GO:0000166-nucleotide binding(L=3),GO:0001882-nucleoside binding(L=3),GO:0003676-nucleic acid binding(L=3),GO:0016817-hydrolase activity, acting on acid anhydrides(L=3),GO:0032553-ribonucleotide binding(L=3),GO:0043168-anion binding(L=3),GO:1901265-nucleoside phosphate binding(L=3),	PFAM (MCM, AAA_5, Mg_chelatase), SMART (MCM, AAA, COIL)
ID=g2518.1	XP_002124294.1	37.2	137	68	3	24	142	3	139	4.8e-16	83.2	XP_002124294.1 cytidine deaminase-like [Ciona intestinalis]	ciona intestinalis	ciona intestinalis;ciona;cionidae;phlebobranchia;enterogona;ascidiacea;tunicata;chordata;deuterostomia;bilateria;eumetazoa;metazoa;opisthokonta;eukaryota;cellular organisms;root	No	Yes	7719.ENSCINP00000022100	1.5e-16	91.3	CDA	Animals	meNOG[21]	0A9KJ@biNOG,0DUEM@chorNOG,0VKHV@meNOG,13UAH@opiNOG,COG0295@NOG,KOG0833@euNOG	cytidine deaminase	GO:0006139-nucleobase-containing compound metabolic process(L=3),GO:0006725-cellular aromatic compound metabolic process(L=3),GO:0007165-signal transduction(L=3),GO:0007275-multicellular organism development(L=3),GO:0010033-response to organic substance(L=3),GO:0010243-response to organonitrogen compound(L=3),GO:0019222-regulation of metabolic process(L=3),GO:0022607-cellular component assembly(L…	GO:0005622-intracellular(L=3),GO:0044424-intracellular part(L=3),	GO:0001882-nucleoside binding(L=3),GO:0003676-nucleic acid binding(L=3),GO:0004126-cytidine deaminase activity(L=3),GO:0016810-hydrolase activity, acting on carbon-nitrogen (but not peptide) bonds(L=3),GO:0042802-identical protein binding(L=3),GO:0043169-cation binding(L=3),GO:0046983-protein dimerization activity(L=3),GO:0047844-deoxycytidine deaminase activity(L=3),	PFAM (dCMP_cyt_deam_1, dCMP_cyt_deam_2), SMART (COIL)
ID=g24198	sp|Q9PU85|PIM3_COTJA	45.6	263	140	2	184	446	36	295	2.1e-58	58.8	sp|Q9PU85|PIM3_COTJA Serine/threonine-protein kinase pim-3 OS=Coturnix japonica OX=93934 GN=PIM3 PE=2 SV=1	coturnix japonica	coturnix japonica;coturnix;perdicinae;phasianidae;galliformes;galloanserae;neognathae;aves;coelurosauria;theropoda;saurischia;dinosauria;archosauria;archelosauria;sauria;sauropsida;amniota;tetrapoda;dipnotetrapodomorpha;sarcopterygii;euteleostomi;teleostomi;gnathostomata;vertebrata;craniata;chordata;deuterostomia;bilateria;eumetazoa;metazoa;opisthokonta;eukaryota;cellular organisms;root	No	Yes	8083.ENSXMAP00000016426	2e-59	235.3	PIM1	Fishes	fiNOG[1]	09THD@biNOG,0DEU7@chorNOG,0N7HG@fiNOG,0V4GC@meNOG,12UDI@opiNOG,1CPHY@veNOG,COG0515@NOG,KOG0583@euNOG	pim-1 oncogene	GO:0006793-phosphorus metabolic process(L=3),GO:0007275-multicellular organism development(L=3),GO:0007632-visual behavior(L=3),GO:0009314-response to radiation(L=3),GO:0009653-anatomical structure morphogenesis(L=3),GO:0019538-protein metabolic process(L=3),GO:0043170-macromolecule metabolic process(L=3),GO:0044260-cellular macromolecule metabolic process(L=3),GO:0044702-single organism reproduc…	NA	GO:0000166-nucleotide binding(L=3),GO:0001882-nucleoside binding(L=3),GO:0016772-transferase activity, transferring phosphorus-containing groups(L=3),GO:0032553-ribonucleotide binding(L=3),GO:0043168-anion binding(L=3),GO:1901265-nucleoside phosphate binding(L=3),	PFAM (Pkinase_Tyr, Kdo, Pkinase), SMART (S_TKc, STYKc)
ID=g22868	XP_017544625.1	84.5	58	9	0	1	58	1	58	3e-20	55.8	XP_017544625.1 PREDICTED: ADP-ribosylation factor-like protein 8A, partial [Pygocentrus nattereri]	pygocentrus nattereri	pygocentrus nattereri;pygocentrus;serrasalmidae;characoidei;characiformes;characiphysae;otophysi;ostariophysi;otomorpha;clupeocephala;osteoglossocephalai;teleostei;neopterygii;actinopteri;actinopterygii;euteleostomi;teleostomi;gnathostomata;vertebrata;craniata;chordata;deuterostomia;bilateria;eumetazoa;metazoa;opisthokonta;eukaryota;cellular organisms;root	No	No	7719.ENSCINP00000033879	8.6e-22	108.2	ARL8B	Animals	meNOG[21]	09TP9@biNOG,0DEZN@chorNOG,0V4NF@meNOG,0XNUK@NOG,12Q78@opiNOG,KOG0075@euNOG	ADP-ribosylation factor-like	GO:0006139-nucleobase-containing compound metabolic process(L=3),GO:0006725-cellular aromatic compound metabolic process(L=3),GO:0006793-phosphorus metabolic process(L=3),GO:0006810-transport(L=3),GO:0006928-movement of cell or subcellular component(L=3),GO:0006996-organelle organization(L=3),GO:0007017-microtubule-based process(L=3),GO:0007049-cell cycle(L=3),GO:0007059-chromosome segregation(L=…	GO:0005622-intracellular(L=3),GO:0030496-midbody(L=3),GO:0031090-organelle membrane(L=3),GO:0043229-intracellular organelle(L=3),GO:0043232-intracellular non-membrane-bounded organelle(L=3),GO:0044424-intracellular part(L=3),GO:0044446-intracellular organelle part(L=3),GO:0048786-presynaptic active zone(L=3),GO:0097458-neuron part(L=3),	GO:0000166-nucleotide binding(L=3),GO:0001882-nucleoside binding(L=3),GO:0008092-cytoskeletal protein binding(L=3),GO:0016817-hydrolase activity, acting on acid anhydrides(L=3),GO:0032553-ribonucleotide binding(L=3),GO:0043168-anion binding(L=3),GO:1901265-nucleoside phosphate binding(L=3),	PFAM (Arf, Ras, Miro, Gtr1_RagA, G-alpha, SRPRB, GTP_EFTU), SMART (ARF, small_GTPase)
ID=g2779	XP_022071376.1	33.7	181	102	4	87	251	39	217	1.5e-15	63.2	XP_022071376.1 gamma-glutamyltransferase light chain 1-like [Acanthochromis polyacanthus]	acanthochromis polyacanthus	acanthochromis polyacanthus;acanthochromis;pomacentridae;ovalentaria incertae sedis;ovalentaria;percomorphaceae;euacanthomorphacea;acanthomorphata;ctenosquamata;eurypterygia;neoteleostei;euteleosteomorpha;clupeocephala;osteoglossocephalai;teleostei;neopterygii;actinopteri;actinopterygii;euteleostomi;teleostomi;gnathostomata;vertebrata;craniata;chordata;deuterostomia;bilateria;eumetazoa;metazoa;op…	No	Yes	51511.ENSCSAVP00000016970	2.2e-26	124.8	GGT7	Animals	meNOG[21]	09ZI3@biNOG,0DYKG@chorNOG,0V9NA@meNOG,12RPB@opiNOG,COG0405@NOG,KOG2410@euNOG	Gamma-glutamyltransferase	GO:0002682-regulation of immune system process(L=3),GO:0006082-organic acid metabolic process(L=3),GO:0006520-cellular amino acid metabolic process(L=3),GO:0006575-cellular modified amino acid metabolic process(L=3),GO:0006629-lipid metabolic process(L=3),GO:0006790-sulfur compound metabolic process(L=3),GO:0006810-transport(L=3),GO:0007275-multicellular organism development(L=3),GO:0007276-gamet…	GO:0005615-extracellular space(L=3),GO:0005622-intracellular(L=3),GO:0005886-plasma membrane(L=3),GO:0009897-external side of plasma membrane(L=3),GO:0009986-cell surface(L=3),GO:0031090-organelle membrane(L=3),GO:0031224-intrinsic component of membrane(L=3),GO:0031226-intrinsic component of plasma membrane(L=3),GO:0031967-organelle envelope(L=3),GO:0031975-envelope(L=3),GO:0043229-intracellular …	GO:0015002-heme-copper terminal oxidase activity(L=3),GO:0016675-oxidoreductase activity, acting on a heme group of donors(L=3),GO:0016746-transferase activity, transferring acyl groups(L=3),GO:0022891-substrate-specific transmembrane transporter activity(L=3),	PFAM (G_glu_transpept), SMART (TRANS)
ID=g27543	XP_019624412.1	43	135	70	4	8	136	41	174	1.8e-20	94.2	XP_019624412.1 PREDICTED: lactadherin-like, partial [Branchiostoma belcheri]	branchiostoma belcheri	branchiostoma belcheri;branchiostoma;branchiostomidae;cephalochordata;chordata;deuterostomia;bilateria;eumetazoa;metazoa;opisthokonta;eukaryota;cellular organisms;root	No	No	7739.JGI225857	9.6e-21	105.1	EDIL3	Animals	meNOG[21]	09URB@biNOG,0DH22@chorNOG,0IFBC@euNOG,0V92H@meNOG,114BV@NOG,13JKY@opiNOG	Milk fat globule-EGF factor 8 protein	GO:0006810-transport(L=3),GO:0007275-multicellular organism development(L=3),GO:0008037-cell recognition(L=3),GO:0009566-fertilization(L=3),GO:0009653-anatomical structure morphogenesis(L=3),GO:0009725-response to hormone(L=3),GO:0010033-response to organic substance(L=3),GO:0016032-viral process(L=3),GO:0030155-regulation of cell adhesion(L=3),GO:0032879-regulation of localization(L=3),GO:004440…	GO:0005615-extracellular space(L=3),GO:0005622-intracellular(L=3),GO:0005886-plasma membrane(L=3),GO:0009897-external side of plasma membrane(L=3),GO:0009986-cell surface(L=3),GO:0012505-endomembrane system(L=3),GO:0019897-extrinsic component of plasma membrane(L=3),GO:0019898-extrinsic component of membrane(L=3),GO:0031090-organelle membrane(L=3),GO:0031982-vesicle(L=3),GO:0043229-intracellular …	GO:0001786-phosphatidylserine binding(L=3),GO:0005102-receptor binding(L=3),GO:0005543-phospholipid binding(L=3),GO:0016638-oxidoreductase activity, acting on the CH-NH2 group of donors(L=3),GO:0032403-protein complex binding(L=3),GO:0038024-cargo receptor activity(L=3),GO:0043168-anion binding(L=3),GO:0043169-cation binding(L=3),	PFAM (F5_F8_type_C, EGF, EGF_2, Sushi), SMART (FA58C, EGF, EGF_CA, SIGNAL, LRR, CCP, TRANS)
ID=g2955	XP_004321121.2	38.1	155	91	3	45	196	106	258	8.8e-22	70.4	XP_004321121.2 PREDICTED: creatine kinase U-type, mitochondrial, partial [Tursiops truncatus]	tursiops truncatus	tursiops truncatus;tursiops;delphinidae;odontoceti;cetacea;cetartiodactyla;laurasiatheria;boreoeutheria;eutheria;theria;mammalia;amniota;tetrapoda;dipnotetrapodomorpha;sarcopterygii;euteleostomi;teleostomi;gnathostomata;vertebrata;craniata;chordata;deuterostomia;bilateria;eumetazoa;metazoa;opisthokonta;eukaryota;cellular organisms;root	No	No	431895.XP_001742833.1	1.2e-28	132.1	CKMT2	Opisthokonts	opiNOG[43]	12PU8@opiNOG,COG3869@NOG,KOG3581@euNOG	creatine kinase, mitochondrial	GO:0003012-muscle system process(L=3),GO:0006082-organic acid metabolic process(L=3),GO:0006520-cellular amino acid metabolic process(L=3),GO:0006575-cellular modified amino acid metabolic process(L=3),GO:0006793-phosphorus metabolic process(L=3),GO:0019637-organophosphate metabolic process(L=3),GO:0034641-cellular nitrogen compound metabolic process(L=3),GO:0044249-cellular biosynthetic process(…	GO:0005622-intracellular(L=3),GO:0031090-organelle membrane(L=3),GO:0031224-intrinsic component of membrane(L=3),GO:0031967-organelle envelope(L=3),GO:0031975-envelope(L=3),GO:0043229-intracellular organelle(L=3),GO:0044424-intracellular part(L=3),GO:0044446-intracellular organelle part(L=3),	GO:0000166-nucleotide binding(L=3),GO:0001882-nucleoside binding(L=3),GO:0016772-transferase activity, transferring phosphorus-containing groups(L=3),GO:0032553-ribonucleotide binding(L=3),GO:0043168-anion binding(L=3),GO:1901265-nucleoside phosphate binding(L=3),	PFAM (ATP-gua_Ptrans, ATP-gua_PtransN), SMART (TRANS)
ID=g23262	XP_013770234.1	40.7	118	65	4	68	181	13	129	1.9e-17	62.6	XP_013770234.1 PREDICTED: CAP-Gly domain-containing linker protein 1-like [Pundamilia nyererei]	pundamilia nyererei	pundamilia nyererei;pundamilia;haplochromini;pseudocrenilabrinae;african cichlids;cichlidae;cichliformes;cichlomorphae;ovalentaria;percomorphaceae;euacanthomorphacea;acanthomorphata;ctenosquamata;eurypterygia;neoteleostei;euteleosteomorpha;clupeocephala;osteoglossocephalai;teleostei;neopterygii;actinopteri;actinopterygii;euteleostomi;teleostomi;gnathostomata;vertebrata;craniata;chordata;deuterost…	No	No	51511.ENSCSAVP00000008141	5.3e-27	126.3	CLIP2	Animals	meNOG[21]	0B5VK@biNOG,0E950@chorNOG,0WIIF@meNOG,0XSDG@NOG,13FCF@opiNOG,KOG4568@euNOG	CAP-GLY domain containing linker protein	GO:0006793-phosphorus metabolic process(L=3),GO:0006996-organelle organization(L=3),GO:0007017-microtubule-based process(L=3),GO:0007275-multicellular organism development(L=3),GO:0009653-anatomical structure morphogenesis(L=3),GO:0019538-protein metabolic process(L=3),GO:0043170-macromolecule metabolic process(L=3),GO:0044087-regulation of cellular component biogenesis(L=3),GO:0044260-cellular m…	GO:0005622-intracellular(L=3),GO:0043229-intracellular organelle(L=3),GO:0043232-intracellular non-membrane-bounded organelle(L=3),GO:0044424-intracellular part(L=3),GO:0044446-intracellular organelle part(L=3),GO:0071944-cell periphery(L=3),	GO:0003676-nucleic acid binding(L=3),GO:0008092-cytoskeletal protein binding(L=3),GO:0016788-hydrolase activity, acting on ester bonds(L=3),GO:0043169-cation binding(L=3),	PFAM (CAP_GLY), SMART (COIL, CAP_GLY, ZnF_C2HC)
ID=g10394	XP_002131979.1	25.5	161	118	1	26	184	58	218	4e-08	59.8	XP_002131979.1 uncharacterized protein LOC100182565 [Ciona intestinalis]	ciona intestinalis	ciona intestinalis;ciona;cionidae;phlebobranchia;enterogona;ascidiacea;tunicata;chordata;deuterostomia;bilateria;eumetazoa;metazoa;opisthokonta;eukaryota;cellular organisms;root	No	No	7739.JGI119239	2.1e-08	65.1	RBFA	Animals	meNOG[21]	0A3V4@biNOG,0DQRS@chorNOG,0VEPJ@meNOG,11QCT@NOG,13P00@opiNOG,KOG4700@euNOG	Ribosome binding factor A	GO:0006139-nucleobase-containing compound metabolic process(L=3),GO:0006725-cellular aromatic compound metabolic process(L=3),GO:0022613-ribonucleoprotein complex biogenesis(L=3),GO:0034641-cellular nitrogen compound metabolic process(L=3),GO:0043170-macromolecule metabolic process(L=3),GO:0044260-cellular macromolecule metabolic process(L=3),GO:0046483-heterocycle metabolic process(L=3),GO:19013…	GO:0005622-intracellular(L=3),GO:0043229-intracellular organelle(L=3),GO:0044424-intracellular part(L=3),	NA	PFAM (RBFA), SMART (COIL)
ID=g9595	XP_026116042.1	28.2	174	91	5	1	146	1	168	2.4e-10	99.3	XP_026116042.1 translocon-associated protein subunit delta-like [Carassius auratus]	carassius auratus	carassius auratus;carassius;cyprinidae;cyprinoidei;cypriniformes;cypriniphysae;otophysi;ostariophysi;otomorpha;clupeocephala;osteoglossocephalai;teleostei;neopterygii;actinopteri;actinopterygii;euteleostomi;teleostomi;gnathostomata;vertebrata;craniata;chordata;deuterostomia;bilateria;eumetazoa;metazoa;opisthokonta;eukaryota;cellular organisms;root	No	Yes	10090.ENSMUSP00000131386	8.2e-10	68.9	SSR4	Mammals	maNOG[6]	09YF6@biNOG,0DHC4@chorNOG,0UNQ6@maNOG,0V9CZ@meNOG,11GCB@NOG,13VUQ@opiNOG,18RZR@roNOG,1AY6V@spriNOG,1CSW2@veNOG,KOG4088@euNOG	Signal sequence receptor, delta	GO:0006810-transport(L=3),GO:0008104-protein localization(L=3),GO:0019538-protein metabolic process(L=3),GO:0043170-macromolecule metabolic process(L=3),GO:0044249-cellular biosynthetic process(L=3),GO:0044260-cellular macromolecule metabolic process(L=3),GO:0044765-single-organism transport(L=3),GO:0046907-intracellular transport(L=3),GO:0051649-establishment of localization in cell(L=3),GO:0070…	GO:0005622-intracellular(L=3),GO:0005789-endoplasmic reticulum membrane(L=3),GO:0012505-endomembrane system(L=3),GO:0031090-organelle membrane(L=3),GO:0031224-intrinsic component of membrane(L=3),GO:0042175-nuclear outer membrane-endoplasmic reticulum membrane network(L=3),GO:0043229-intracellular organelle(L=3),GO:0044424-intracellular part(L=3),GO:0044446-intracellular organelle part(L=3),	GO:0043169-cation binding(L=3),	PFAM (TRAP-delta), SMART (SIGNAL, TRANS)
ID=g26799.1	XP_022107438.1	43	237	117	8	39	265	106	334	6.2e-41	84.4	XP_022107438.1 ficolin-2-like [Acanthaster planci]	acanthaster planci	acanthaster planci;acanthaster;acanthasteridae;valvatida;valvatacea;asteroidea;asterozoa;eleutherozoa;echinodermata;deuterostomia;bilateria;eumetazoa;metazoa;opisthokonta;eukaryota;cellular organisms;root	No	Yes	400682.PAC_15717282	1.9e-41	174.9	TNXB	Animals	meNOG[21]	0V4DZ@meNOG,0ZYS4@NOG,12U12@opiNOG,KOG2579@euNOG	Tenascin	GO:0006082-organic acid metabolic process(L=3),GO:0006629-lipid metabolic process(L=3),GO:0006996-organelle organization(L=3),GO:0007165-signal transduction(L=3),GO:0019222-regulation of metabolic process(L=3),GO:0022607-cellular component assembly(L=3),GO:0023051-regulation of signaling(L=3),GO:0030029-actin filament-based process(L=3),GO:0031589-cell-substrate adhesion(L=3),GO:0043062-extracell…	GO:0005578-proteinaceous extracellular matrix(L=3),GO:0005581-collagen trimer(L=3),GO:0005615-extracellular space(L=3),GO:0005622-intracellular(L=3),GO:0044420-extracellular matrix component(L=3),	GO:0005102-receptor binding(L=3),GO:0005539-glycosaminoglycan binding(L=3),GO:0008201-heparin binding(L=3),GO:0032403-protein complex binding(L=3),GO:0043168-anion binding(L=3),	PFAM (fn3, EGF_2, Fibrinogen_C), SMART (FN3, EGF, EGF_like, FBG, SIGNAL, COIL, TRANS)
ID=g16835	NA	NA	NA	NA	NA	NA	NA	NA	NA	NA	NA	NA	NA	NA	NA	NA	7719.ENSCINP00000036580	4.4e-08	65.1	C19ORF44	Animals	meNOG[21]	0A2FQ@biNOG,0DQ2T@chorNOG,0IJU7@euNOG,0VDBG@meNOG,11X4I@NOG,12QDH@opiNOG	chromosome 19 open reading frame 44	NA	NA	NA	NA
ID=g33258	NA	NA	NA	NA	NA	NA	NA	NA	NA	NA	NA	NA	NA	NA	NA	NA	43151.ADAR010204-PA	8.5e-05	52.8	CTLSE1	Arthropoda	artNOG[6]	035SD@artNOG,09U0T@biNOG,0V4ZJ@meNOG,0XPJ1@NOG,12QB8@opiNOG,KOG4297@euNOG	Lectin C-type domain	GO:0005975-carbohydrate metabolic process(L=3),GO:0007165-signal transduction(L=3),GO:0007275-multicellular organism development(L=3),GO:0009653-anatomical structure morphogenesis(L=3),GO:0050794-regulation of cellular process(L=3),	NA	GO:0004888-transmembrane signaling receptor activity(L=3),GO:0016798-hydrolase activity, acting on glycosyl bonds(L=3),	PFAM (Sushi, Lectin_C, F5_F8_type_C, Glyco_hydro_1), SMART (CCP, TRANS, CLECT, FTP, SIGNAL)
ID=g33380	XP_020651059.1	28.9	291	183	8	27	313	25	295	2.7e-19	53.6	XP_020651059.1 peptidase inhibitor 16 isoform X1 [Pogona vitticeps]	pogona vitticeps	pogona vitticeps;pogona;amphibolurinae;agamidae;acrodonta;iguania;toxicofera;episquamata;unidentata;bifurcata;squamata;lepidosauria;sauria;sauropsida;amniota;tetrapoda;dipnotetrapodomorpha;sarcopterygii;euteleostomi;teleostomi;gnathostomata;vertebrata;craniata;chordata;deuterostomia;bilateria;eumetazoa;metazoa;opisthokonta;eukaryota;cellular organisms;root	No	Yes	7719.ENSCINP00000004942	8.6e-25	120.6	PI16	Animals	meNOG[21]	09ZMA@biNOG,0DM4Z@chorNOG,0VAHZ@meNOG,132N4@opiNOG,COG2340@NOG,KOG3017@euNOG	peptidase inhibitor 16	GO:0010876-lipid localization(L=3),GO:0019222-regulation of metabolic process(L=3),GO:0019538-protein metabolic process(L=3),GO:0043170-macromolecule metabolic process(L=3),GO:0044092-negative regulation of molecular function(L=3),GO:0050790-regulation of catalytic activity(L=3),	GO:0031224-intrinsic component of membrane(L=3),	GO:0004857-enzyme inhibitor activity(L=3),GO:0008233-peptidase activity(L=3),GO:0043169-cation binding(L=3),GO:0061134-peptidase regulator activity(L=3),	PFAM (CAP, TSP_1), SMART (SCP, SIGNAL, TRANS, TSP1)
ID=g28359.1	XP_002129270.3	48.6	364	158	2	2	337	3	365	2.8e-75	58	XP_002129270.3 sperm-associated antigen 16 protein [Ciona intestinalis]	ciona intestinalis	ciona intestinalis;ciona;cionidae;phlebobranchia;enterogona;ascidiacea;tunicata;chordata;deuterostomia;bilateria;eumetazoa;metazoa;opisthokonta;eukaryota;cellular organisms;root	No	Yes	7719.ENSCINP00000017535	6.8e-76	290.4	SPAG16	Animals	meNOG[21]	0B3RT@biNOG,0E7VK@chorNOG,0INWU@euNOG,0WG5Y@meNOG,0XRA2@NOG,13BXS@opiNOG	sperm associated antigen 16	GO:0006996-organelle organization(L=3),GO:0007276-gamete generation(L=3),GO:0009653-anatomical structure morphogenesis(L=3),GO:0010927-cellular component assembly involved in morphogenesis(L=3),GO:0022607-cellular component assembly(L=3),GO:0030030-cell projection organization(L=3),GO:0044702-single organism reproductive process(L=3),GO:0048609-multicellular organismal reproductive process(L=3),G…	GO:0005622-intracellular(L=3),GO:0032838-cell projection cytoplasm(L=3),GO:0042995-cell projection(L=3),GO:0043229-intracellular organelle(L=3),GO:0043232-intracellular non-membrane-bounded organelle(L=3),GO:0044424-intracellular part(L=3),GO:0044441-ciliary part(L=3),GO:0044446-intracellular organelle part(L=3),GO:0044463-cell projection part(L=3),	NA	PFAM (WD40), SMART (WD40, COIL)
ID=g25658	sp|Q6DLV9|PCGF1_RAT	38.5	122	72	2	1	119	37	158	3.5e-16	96	sp|Q6DLV9|PCGF1_RAT Polycomb group RING finger protein 1 (Fragment) OS=Rattus norvegicus OX=10116 GN=Pcgf1 PE=2 SV=1	rattus norvegicus	rattus norvegicus;rattus;murinae;muridae;muroidea;myomorpha;rodentia;glires;euarchontoglires;boreoeutheria;eutheria;theria;mammalia;amniota;tetrapoda;dipnotetrapodomorpha;sarcopterygii;euteleostomi;teleostomi;gnathostomata;vertebrata;craniata;chordata;deuterostomia;bilateria;eumetazoa;metazoa;opisthokonta;eukaryota;cellular organisms;root	No	Yes	7719.ENSCINP00000030492	2.6e-17	93.6	BMI1	Animals	meNOG[21]	09YDC@biNOG,0DJT8@chorNOG,0V9AZ@meNOG,0XPCN@NOG,12R45@opiNOG,KOG2660@euNOG	Bmi1 polycomb ring finger oncogene	GO:0002682-regulation of immune system process(L=3),GO:0006139-nucleobase-containing compound metabolic process(L=3),GO:0006725-cellular aromatic compound metabolic process(L=3),GO:0006959-humoral immune response(L=3),GO:0006996-organelle organization(L=3),GO:0007275-multicellular organism development(L=3),GO:0009653-anatomical structure morphogenesis(L=3),GO:0019222-regulation of metabolic proce…	GO:0005622-intracellular(L=3),GO:0043229-intracellular organelle(L=3),GO:0043232-intracellular non-membrane-bounded organelle(L=3),GO:0044424-intracellular part(L=3),GO:0044446-intracellular organelle part(L=3),GO:0070013-intracellular organelle lumen(L=3),	GO:0003676-nucleic acid binding(L=3),GO:0003682-chromatin binding(L=3),GO:0016627-oxidoreductase activity, acting on the CH-CH group of donors(L=3),GO:0016879-ligase activity, forming carbon-nitrogen bonds(L=3),GO:0019787-ubiquitin-like protein transferase activity(L=3),GO:0043169-cation binding(L=3),	PFAM (zf-C3HC4), SMART (RING)
ID=g18197	XP_002126059.2	57.5	247	101	1	17	263	1	243	6.6e-80	93.9	XP_002126059.2 pancreatic lipase-related protein 2-like [Ciona intestinalis]	ciona intestinalis	ciona intestinalis;ciona;cionidae;phlebobranchia;enterogona;ascidiacea;tunicata;chordata;deuterostomia;bilateria;eumetazoa;metazoa;opisthokonta;eukaryota;cellular organisms;root	No	Yes	51511.ENSCSAVP00000013094	2.4e-81	307.4	PNLIP	Animals	meNOG[21]	0A0W4@biNOG,0DNHG@chorNOG,0IHRX@euNOG,0VBSP@meNOG,0Y92X@NOG,13HT6@opiNOG	pancreatic	GO:0006629-lipid metabolic process(L=3),GO:0006793-phosphorus metabolic process(L=3),GO:0006810-transport(L=3),GO:0006952-defense response(L=3),GO:0007275-multicellular organism development(L=3),GO:0007586-digestion(L=3),GO:0009653-anatomical structure morphogenesis(L=3),GO:0009725-response to hormone(L=3),GO:0009991-response to extracellular stimulus(L=3),GO:0010033-response to organic substance…	GO:0005615-extracellular space(L=3),GO:0005622-intracellular(L=3),GO:0012505-endomembrane system(L=3),GO:0031090-organelle membrane(L=3),GO:0031982-vesicle(L=3),GO:0043229-intracellular organelle(L=3),GO:0044424-intracellular part(L=3),GO:0044446-intracellular organelle part(L=3),	GO:0016788-hydrolase activity, acting on ester bonds(L=3),GO:0043169-cation binding(L=3),	PFAM (Lipase, PLAT), SMART (SIGNAL, LH2, TRANS)
ID=g35134	NA	NA	NA	NA	NA	NA	NA	NA	NA	NA	NA	NA	NA	NA	NA	NA	7719.ENSCINP00000000024	8.1e-11	71.2	TMEM26	Animals	meNOG[21]	09VIC@biNOG,0DPSV@chorNOG,0VD03@meNOG,0XS6J@NOG,12U69@opiNOG,KOG4610@euNOG	transmembrane protein 26	NA	GO:0031224-intrinsic component of membrane(L=3),	NA	PFAM (Tmem26), SMART (TRANS)
ID=g13344	XP_002130787.1	43.1	174	98	1	19	191	21	194	7.7e-33	88.3	XP_002130787.1 peptidyl-tRNA hydrolase ICT1, mitochondrial [Ciona intestinalis]	ciona intestinalis	ciona intestinalis;ciona;cionidae;phlebobranchia;enterogona;ascidiacea;tunicata;chordata;deuterostomia;bilateria;eumetazoa;metazoa;opisthokonta;eukaryota;cellular organisms;root	No	Yes	7719.ENSCINP00000030833	1.8e-33	147.9	ICT1	Animals	meNOG[21]	0A4SM@biNOG,0DPTU@chorNOG,0VFMK@meNOG,135DR@opiNOG,COG1186@NOG,KOG3429@euNOG	immature colon carcinoma transcript 1	GO:0006996-organelle organization(L=3),GO:0019538-protein metabolic process(L=3),GO:0022411-cellular component disassembly(L=3),GO:0043170-macromolecule metabolic process(L=3),GO:0043933-macromolecular complex subunit organization(L=3),GO:0044249-cellular biosynthetic process(L=3),GO:0044260-cellular macromolecule metabolic process(L=3),GO:1901576-organic substance biosynthetic process(L=3),	GO:0005622-intracellular(L=3),GO:0043229-intracellular organelle(L=3),GO:0043232-intracellular non-membrane-bounded organelle(L=3),GO:0044424-intracellular part(L=3),GO:0044446-intracellular organelle part(L=3),GO:0070013-intracellular organelle lumen(L=3),	GO:0003676-nucleic acid binding(L=3),GO:0016788-hydrolase activity, acting on ester bonds(L=3),	PFAM (RF-1), SMART (COIL, SIGNAL)
ID=g17790	XP_008937201.1	27.1	564	353	15	22	556	15	549	3.9e-45	95.2	XP_008937201.1 PREDICTED: LOW QUALITY PROTEIN: HEAT repeat-containing protein 1-like, partial [Merops nubicus]	merops nubicus	merops nubicus;merops;meropidae;coraciiformes;neognathae;aves;coelurosauria;theropoda;saurischia;dinosauria;archosauria;archelosauria;sauria;sauropsida;amniota;tetrapoda;dipnotetrapodomorpha;sarcopterygii;euteleostomi;teleostomi;gnathostomata;vertebrata;craniata;chordata;deuterostomia;bilateria;eumetazoa;metazoa;opisthokonta;eukaryota;cellular organisms;root	No	No	51511.ENSCSAVP00000000915	3.9e-60	238	HEATR1	Animals	meNOG[21]	09TU9@biNOG,0DGMX@chorNOG,0V6CE@meNOG,0XNQQ@NOG,12SY7@opiNOG,KOG1837@euNOG	HEAT repeat containing 1	GO:0006139-nucleobase-containing compound metabolic process(L=3),GO:0006725-cellular aromatic compound metabolic process(L=3),GO:0007275-multicellular organism development(L=3),GO:0007276-gamete generation(L=3),GO:0019222-regulation of metabolic process(L=3),GO:0022613-ribonucleoprotein complex biogenesis(L=3),GO:0034641-cellular nitrogen compound metabolic process(L=3),GO:0040008-regulation of g…	GO:0005622-intracellular(L=3),GO:0043229-intracellular organelle(L=3),GO:0043232-intracellular non-membrane-bounded organelle(L=3),GO:0044424-intracellular part(L=3),GO:0044446-intracellular organelle part(L=3),GO:0070013-intracellular organelle lumen(L=3),	NA	PFAM (BP28CT, U3snoRNP10), SMART (BP28CT, COIL)
ID=g41676	XP_027010074.1	23	726	468	25	14	714	138	797	1.4e-19	88.4	XP_027010074.1 uncharacterized protein C1orf112 homolog isoform X1 [Tachysurus fulvidraco]	tachysurus fulvidraco	tachysurus fulvidraco;tachysurus;bagridae;siluroidei;siluriformes;characiphysae;otophysi;ostariophysi;otomorpha;clupeocephala;osteoglossocephalai;teleostei;neopterygii;actinopteri;actinopterygii;euteleostomi;teleostomi;gnathostomata;vertebrata;craniata;chordata;deuterostomia;bilateria;eumetazoa;metazoa;opisthokonta;eukaryota;cellular organisms;root	No	No	7757.ENSPMAP00000002346	1.5e-17	97.1	C1ORF112	Animals	meNOG[21]	09TI6@biNOG,0DMD2@chorNOG,0IEFN@euNOG,0VAR5@meNOG,10VTC@NOG,12SHJ@opiNOG,1CW8B@veNOG	Chromosome 1 open reading frame 112	NA	NA	NA	SMART (COIL)
ID=g45298	XP_018673463.1	52.7	752	327	10	222	952	24	767	6.1e-211	73.7	XP_018673463.1 DNA excision repair protein ERCC-6-like [Ciona intestinalis]	ciona intestinalis	ciona intestinalis;ciona;cionidae;phlebobranchia;enterogona;ascidiacea;tunicata;chordata;deuterostomia;bilateria;eumetazoa;metazoa;opisthokonta;eukaryota;cellular organisms;root	No	Yes	7955.ENSDARP00000012447	1.2e-181	642.5	ERCC6L	Fishes	fiNOG[1]	09TC0@biNOG,0DEPB@chorNOG,0N07X@fiNOG,0V4B7@meNOG,0XP4Z@NOG,12PWS@opiNOG,1CPD2@veNOG,KOG0387@euNOG	excision repair cross-complementing rodent repair deficiency, complementation group 6-like	GO:0006996-organelle organization(L=3),GO:0007049-cell cycle(L=3),GO:0019538-protein metabolic process(L=3),GO:0043170-macromolecule metabolic process(L=3),GO:0051301-cell division(L=3),	GO:0005622-intracellular(L=3),GO:0043229-intracellular organelle(L=3),GO:0043232-intracellular non-membrane-bounded organelle(L=3),GO:0044424-intracellular part(L=3),GO:0044446-intracellular organelle part(L=3),	GO:0000166-nucleotide binding(L=3),GO:0001882-nucleoside binding(L=3),GO:0003676-nucleic acid binding(L=3),GO:0016817-hydrolase activity, acting on acid anhydrides(L=3),GO:0032553-ribonucleotide binding(L=3),GO:0043168-anion binding(L=3),GO:1901265-nucleoside phosphate binding(L=3),	PFAM (Helicase_C, SNF2_N, ResIII, DEAD, HDA2-3), SMART (DEXDc, HELICc, COIL)
ID=g39358	XP_026695185.1	33	412	256	9	10	415	188	585	1.2e-57	90.8	XP_026695185.1 protein zwilch homolog [Ciona intestinalis]	ciona intestinalis	ciona intestinalis;ciona;cionidae;phlebobranchia;enterogona;ascidiacea;tunicata;chordata;deuterostomia;bilateria;eumetazoa;metazoa;opisthokonta;eukaryota;cellular organisms;root	No	Yes	7719.ENSCINP00000029346	4.5e-43	181	ZWILCH	Animals	meNOG[21]	09WUK@biNOG,0DI4H@chorNOG,0V7SJ@meNOG,0Y8MB@NOG,12U9W@opiNOG,KOG4803@euNOG	Zwilch, kinetochore associated, homolog (Drosophila)	GO:0006996-organelle organization(L=3),GO:0007049-cell cycle(L=3),GO:0048519-negative regulation of biological process(L=3),GO:0050794-regulation of cellular process(L=3),GO:0051301-cell division(L=3),	GO:0005622-intracellular(L=3),GO:0043229-intracellular organelle(L=3),GO:0043232-intracellular non-membrane-bounded organelle(L=3),GO:0044424-intracellular part(L=3),GO:0044446-intracellular organelle part(L=3),	NA	PFAM (DUF2352)
ID=g7217	XP_024262444.1	47.3	167	61	3	12	151	13	179	1.9e-35	82.8	XP_024262444.1 extracellular sulfatase Sulf-2-like [Oncorhynchus tshawytscha]	oncorhynchus tshawytscha	oncorhynchus tshawytscha;oncorhynchus;salmoninae;salmonidae;salmoniformes;protacanthopterygii;euteleosteomorpha;clupeocephala;osteoglossocephalai;teleostei;neopterygii;actinopteri;actinopterygii;euteleostomi;teleostomi;gnathostomata;vertebrata;craniata;chordata;deuterostomia;bilateria;eumetazoa;metazoa;opisthokonta;eukaryota;cellular organisms;root	No	Yes	9258.ENSOANP00000021300	3.1e-37	160.2	SULF1	Mammals	maNOG[6]	0A1BE@biNOG,0DJ9K@chorNOG,0UMN1@maNOG,0VBNW@meNOG,12QWY@opiNOG,1CZT5@veNOG,COG3119@NOG,KOG3731@euNOG	Sulfatase 1	GO:0003012-muscle system process(L=3),GO:0003014-renal system process(L=3),GO:0006082-organic acid metabolic process(L=3),GO:0006790-sulfur compound metabolic process(L=3),GO:0007165-signal transduction(L=3),GO:0007275-multicellular organism development(L=3),GO:0008219-cell death(L=3),GO:0009653-anatomical structure morphogenesis(L=3),GO:0009888-tissue development(L=3),GO:0019538-protein metaboli…	GO:0005615-extracellular space(L=3),GO:0005622-intracellular(L=3),GO:0005886-plasma membrane(L=3),GO:0009986-cell surface(L=3),GO:0043229-intracellular organelle(L=3),GO:0044424-intracellular part(L=3),GO:0044446-intracellular organelle part(L=3),GO:0071944-cell periphery(L=3),	GO:0016788-hydrolase activity, acting on ester bonds(L=3),GO:0043169-cation binding(L=3),	PFAM (DUF3740, Sulfatase, Phosphodiest), SMART (COIL, SIGNAL)
ID=g13983	XP_009861565.1	36.8	261	162	2	52	310	2	261	4.8e-46	74.4	XP_009861565.1 protein-lysine N-methyltransferase EEF2KMT [Ciona intestinalis]	ciona intestinalis	ciona intestinalis;ciona;cionidae;phlebobranchia;enterogona;ascidiacea;tunicata;chordata;deuterostomia;bilateria;eumetazoa;metazoa;opisthokonta;eukaryota;cellular organisms;root	No	Yes	7719.ENSCINP00000005575	4.4e-54	217.2	FAM86A	Animals	meNOG[21]	0A3K1@biNOG,0DG0J@chorNOG,0VEFB@meNOG,0ZQK4@NOG,12Q1Q@opiNOG,KOG2497@euNOG	family with sequence similarity 86	GO:0019538-protein metabolic process(L=3),GO:0043170-macromolecule metabolic process(L=3),GO:0044249-cellular biosynthetic process(L=3),GO:0044260-cellular macromolecule metabolic process(L=3),GO:1901576-organic substance biosynthetic process(L=3),	GO:0005622-intracellular(L=3),GO:0044424-intracellular part(L=3),	GO:0003676-nucleic acid binding(L=3),	PFAM (Methyltransf_16, MTS)
ID=g33139	XP_018666942.1	40	702	267	23	2	681	17	586	1.3e-86	85.8	XP_018666942.1 transcription factor protein isoform X1 [Ciona intestinalis]	ciona intestinalis	ciona intestinalis;ciona;cionidae;phlebobranchia;enterogona;ascidiacea;tunicata;chordata;deuterostomia;bilateria;eumetazoa;metazoa;opisthokonta;eukaryota;cellular organisms;root	No	Yes	7719.ENSCINP00000024777	6.7e-74	284.3	ERF	Animals	meNOG[21]	0A378@biNOG,0DN90@chorNOG,0VE21@meNOG,0Z0ZF@NOG,13KWJ@opiNOG,KOG3806@euNOG	ets variant	GO:0006139-nucleobase-containing compound metabolic process(L=3),GO:0006725-cellular aromatic compound metabolic process(L=3),GO:0006793-phosphorus metabolic process(L=3),GO:0007049-cell cycle(L=3),GO:0007275-multicellular organism development(L=3),GO:0009653-anatomical structure morphogenesis(L=3),GO:0009888-tissue development(L=3),GO:0019222-regulation of metabolic process(L=3),GO:0019538-prote…	GO:0005622-intracellular(L=3),GO:0043229-intracellular organelle(L=3),GO:0044424-intracellular part(L=3),GO:0044446-intracellular organelle part(L=3),GO:0070013-intracellular organelle lumen(L=3),	GO:0000166-nucleotide binding(L=3),GO:0001882-nucleoside binding(L=3),GO:0003676-nucleic acid binding(L=3),GO:0003712-transcription cofactor activity(L=3),GO:0016772-transferase activity, transferring phosphorus-containing groups(L=3),GO:0032553-ribonucleotide binding(L=3),GO:0043168-anion binding(L=3),GO:1901265-nucleoside phosphate binding(L=3),	PFAM (Ets, HSF_DNA-bind), SMART (ETS)
ID=g9729.1	XP_020792339.1	34.5	310	196	3	30	337	230	534	1.1e-45	65.1	XP_020792339.1 parathyroid hormone/parathyroid hormone-related peptide receptor-like [Boleophthalmus pectinirostris]	boleophthalmus pectinirostris	boleophthalmus pectinirostris;boleophthalmus;oxudercinae;gobiidae;gobioidei;gobiiformes;gobiaria;percomorphaceae;euacanthomorphacea;acanthomorphata;ctenosquamata;eurypterygia;neoteleostei;euteleosteomorpha;clupeocephala;osteoglossocephalai;teleostei;neopterygii;actinopteri;actinopterygii;euteleostomi;teleostomi;gnathostomata;vertebrata;craniata;chordata;deuterostomia;bilateria;eumetazoa;metazoa;o…	No	Yes	7719.ENSCINP00000012960	4.9e-56	224.2	PTH1R	Animals	meNOG[21]	09WQA@biNOG,0DFWK@chorNOG,0V7NU@meNOG,0XRS2@NOG,12TNB@opiNOG,KOG4564@euNOG	parathyroid hormone	GO:0001503-ossification(L=3),GO:0006139-nucleobase-containing compound metabolic process(L=3),GO:0006725-cellular aromatic compound metabolic process(L=3),GO:0006793-phosphorus metabolic process(L=3),GO:0007165-signal transduction(L=3),GO:0007275-multicellular organism development(L=3),GO:0007568-aging(L=3),GO:0009888-tissue development(L=3),GO:0019222-regulation of metabolic process(L=3),GO:0019…	GO:0005622-intracellular(L=3),GO:0005886-plasma membrane(L=3),GO:0016323-basolateral plasma membrane(L=3),GO:0016324-apical plasma membrane(L=3),GO:0031224-intrinsic component of membrane(L=3),GO:0031226-intrinsic component of plasma membrane(L=3),GO:0031253-cell projection membrane(L=3),GO:0042995-cell projection(L=3),GO:0043229-intracellular organelle(L=3),GO:0044424-intracellular part(L=3),GO:…	GO:0001653-peptide receptor activity(L=3),GO:0004888-transmembrane signaling receptor activity(L=3),GO:0017046-peptide hormone binding(L=3),GO:0042277-peptide binding(L=3),GO:0043621-protein self-association(L=3),	PFAM (7tm_2, HRM), SMART (TRANS, HormR, SIGNAL)
ID=g43395.3	XP_002119843.1	45.2	568	251	9	13	542	22	567	5.9e-119	84.3	XP_002119843.1 protein spinster homolog 1 isoform X1 [Ciona intestinalis]	ciona intestinalis	ciona intestinalis;ciona;cionidae;phlebobranchia;enterogona;ascidiacea;tunicata;chordata;deuterostomia;bilateria;eumetazoa;metazoa;opisthokonta;eukaryota;cellular organisms;root	No	Yes	51511.ENSCSAVP00000018878	2.7e-126	458	SPNS3	Animals	meNOG[21]	09UU4@biNOG,0DG3G@chorNOG,0V5TK@meNOG,12PQB@opiNOG,COG0477@NOG,KOG1330@euNOG	Spinster homolog	GO:0002260-lymphocyte homeostasis(L=3),GO:0002682-regulation of immune system process(L=3),GO:0006810-transport(L=3),GO:0006928-movement of cell or subcellular component(L=3),GO:0006996-organelle organization(L=3),GO:0007165-signal transduction(L=3),GO:0007267-cell-cell signaling(L=3),GO:0007275-multicellular organism development(L=3),GO:0007276-gamete generation(L=3),GO:0007548-sex differentiati…	GO:0005622-intracellular(L=3),GO:0005886-plasma membrane(L=3),GO:0031090-organelle membrane(L=3),GO:0031224-intrinsic component of membrane(L=3),GO:0031967-organelle envelope(L=3),GO:0031975-envelope(L=3),GO:0031982-vesicle(L=3),GO:0043229-intracellular organelle(L=3),GO:0044424-intracellular part(L=3),GO:0044446-intracellular organelle part(L=3),GO:0071944-cell periphery(L=3),	GO:0016645-oxidoreductase activity, acting on the CH-NH group of donors(L=3),	PFAM (MFS_1, Sugar_tr, OATP), SMART (TRANS)
ID=g41355	XP_002127967.1	48.5	377	171	6	12	366	22	397	5.5e-101	96.7	XP_002127967.1 xyloside xylosyltransferase 1 [Ciona intestinalis]	ciona intestinalis	ciona intestinalis;ciona;cionidae;phlebobranchia;enterogona;ascidiacea;tunicata;chordata;deuterostomia;bilateria;eumetazoa;metazoa;opisthokonta;eukaryota;cellular organisms;root	No	Yes	7719.ENSCINP00000016452	1.3e-101	375.2	XXYLT1	Animals	meNOG[21]	0A0BI@biNOG,0DERU@chorNOG,0VB7M@meNOG,0XRNY@NOG,12UMV@opiNOG,KOG3765@euNOG	Xyloside xylosyltransferase 1	NA	GO:0005622-intracellular(L=3),GO:0005789-endoplasmic reticulum membrane(L=3),GO:0012505-endomembrane system(L=3),GO:0031090-organelle membrane(L=3),GO:0031224-intrinsic component of membrane(L=3),GO:0042175-nuclear outer membrane-endoplasmic reticulum membrane network(L=3),GO:0043229-intracellular organelle(L=3),GO:0044424-intracellular part(L=3),GO:0044446-intracellular organelle part(L=3),	GO:0016757-transferase activity, transferring glycosyl groups(L=3),	PFAM (Glyco_transf_8), SMART (TRANS)
ID=g35997	XP_004479935.1	65.7	207	48	3	22	205	1	207	1.2e-67	77	XP_004479935.1 ribosomal protein S6 kinase alpha-4, partial [Dasypus novemcinctus]	dasypus novemcinctus	dasypus novemcinctus;dasypus;dasypodidae;cingulata;xenarthra;eutheria;theria;mammalia;amniota;tetrapoda;dipnotetrapodomorpha;sarcopterygii;euteleostomi;teleostomi;gnathostomata;vertebrata;craniata;chordata;deuterostomia;bilateria;eumetazoa;metazoa;opisthokonta;eukaryota;cellular organisms;root	No	Yes	7719.ENSCINP00000029922	3.3e-77	293.5	RPS6KA5	Animals	meNOG[21]	0A0AS@biNOG,0DJ7H@chorNOG,0VB6U@meNOG,0XNPH@NOG,12P0N@opiNOG,KOG0598@euNOG	Ribosomal protein S6 kinase	GO:0002682-regulation of immune system process(L=3),GO:0006793-phosphorus metabolic process(L=3),GO:0006928-movement of cell or subcellular component(L=3),GO:0006935-chemotaxis(L=3),GO:0006952-defense response(L=3),GO:0006996-organelle organization(L=3),GO:0007049-cell cycle(L=3),GO:0007059-chromosome segregation(L=3),GO:0007165-signal transduction(L=3),GO:0007275-multicellular organism developme…	GO:0005622-intracellular(L=3),GO:0043229-intracellular organelle(L=3),GO:0043232-intracellular non-membrane-bounded organelle(L=3),GO:0044424-intracellular part(L=3),GO:0044446-intracellular organelle part(L=3),GO:0070013-intracellular organelle lumen(L=3),	GO:0000166-nucleotide binding(L=3),GO:0001882-nucleoside binding(L=3),GO:0003676-nucleic acid binding(L=3),GO:0016772-transferase activity, transferring phosphorus-containing groups(L=3),GO:0019899-enzyme binding(L=3),GO:0032553-ribonucleotide binding(L=3),GO:0043168-anion binding(L=3),GO:0043169-cation binding(L=3),GO:1901265-nucleoside phosphate binding(L=3),	PFAM (Pkinase, Pkinase_Tyr, Pkinase_C, Kdo, APH, RIO1), SMART (S_TKc, S_TK_X, STYKc, COIL)
ID=g27698	XP_026692510.1	33.9	759	429	14	1	710	250	984	3.1e-108	99.9	XP_026692510.1 conserved oligomeric Golgi complex subunit 1-like [Ciona intestinalis]	ciona intestinalis	ciona intestinalis;ciona;cionidae;phlebobranchia;enterogona;ascidiacea;tunicata;chordata;deuterostomia;bilateria;eumetazoa;metazoa;opisthokonta;eukaryota;cellular organisms;root	No	No	51511.ENSCSAVP00000011400	2.3e-89	335.5	COG1	Animals	meNOG[21]	09V82@biNOG,0DGGP@chorNOG,0V67J@meNOG,0XR7E@NOG,12P62@opiNOG,KOG2033@euNOG	component of oligomeric golgi complex 1	GO:0006810-transport(L=3),GO:0006996-organelle organization(L=3),GO:0008104-protein localization(L=3),GO:0044765-single-organism transport(L=3),GO:0046907-intracellular transport(L=3),GO:0051649-establishment of localization in cell(L=3),	GO:0005622-intracellular(L=3),GO:0012505-endomembrane system(L=3),GO:0031090-organelle membrane(L=3),GO:0043229-intracellular organelle(L=3),GO:0044424-intracellular part(L=3),GO:0044446-intracellular organelle part(L=3),	NA	PFAM (Vps51, Dor1), SMART (COIL, TRANS)
ID=g44820	XP_026690965.1	37.8	714	382	18	1	675	570	1260	9.9e-118	92.7	XP_026690965.1 uncharacterized protein LOC100179724 isoform X4 [Ciona intestinalis]	ciona intestinalis	ciona intestinalis;ciona;cionidae;phlebobranchia;enterogona;ascidiacea;tunicata;chordata;deuterostomia;bilateria;eumetazoa;metazoa;opisthokonta;eukaryota;cellular organisms;root	No	No	7719.ENSCINP00000032388	3.2e-38	165.6	PDZK1	Animals	meNOG[21]	0B66P@biNOG,0E9CE@chorNOG,0ITAE@euNOG,0WIWD@meNOG,0ZYGE@NOG,13FTX@opiNOG	PDZ domain containing 1	GO:0006810-transport(L=3),GO:0008104-protein localization(L=3),GO:0032879-regulation of localization(L=3),GO:0042493-response to drug(L=3),GO:0044765-single-organism transport(L=3),GO:0048518-positive regulation of biological process(L=3),GO:0050794-regulation of cellular process(L=3),GO:0061024-membrane organization(L=3),GO:0070727-cellular macromolecule localization(L=3),	GO:0005622-intracellular(L=3),GO:0005886-plasma membrane(L=3),GO:0031253-cell projection membrane(L=3),GO:0042995-cell projection(L=3),GO:0044424-intracellular part(L=3),GO:0044459-plasma membrane part(L=3),GO:0044463-cell projection part(L=3),GO:0071944-cell periphery(L=3),	NA	PFAM (PDZ), SMART (PDZ)
[truncated: 10,068 more rows]

[truncated: 27 more sheets: Supplemental Table 11, Supplemental Table 12, Supplemental Table 13, Supplemental Table 14, Supplemental Table 15, Supplemental Table 16, Supplemental Table 17, Supplemental Table 18, Supplemental Table 20, Supplemental Table 21, Supplemental Table 19, Supplemental Table 22, Supplemental Table 23, Supplemental Table 24, Supplemental Table 25, Supplemental Table 26, Supplemental Table 27, Supplemental Table 28, Supplemental Table 29, Supplemental Table 30 …]
